# Supplementary material for: Reply to: Genetic differentiation at probe SNPs leads to spurious results in meQTL discovery
Source: Commun Biol. 2023 Dec 21;6:1296. doi: 10.1038/s42003-023-05646-9 (PMC10739901; doi:10.1038/s42003-023-05646-9)
Supplement: Supplementary file 3 — Supplementary Data 1 [file 42003_2023_5646_MOESM3_ESM.xlsx]

## Sheet: Mcseq CpG in conventional model
id	cg21217540	cg14792160	cg08127462	cg16348003	cg08477332	cg21262032	cg27541892	cg23611477	cg12213037	cg19240021	cg07919760	cg23982607	cg24052698	cg04811114	cg26347746	cg05044291	cg26987645	cg16289210	cg22705746	cg03061435	cg11965913	cg26514552	cg13298199	cg03432774	cg15595502	cg10579012	cg06935979	cg04031093	cg09674468	cg04134399	cg08861456	cg08260406	cg04162032	cg23230830	cg04024799	cg03541887	cg10402995	cg01878406	cg22509179	cg11418559	cg22237495	cg22674798	cg13919466	cg01269514	cg12633102	cg04673462	cg14963928	cg07138491	cg22617819
id1	0.929	0.247	0.725	0.72	0.043	0.645	0.752	0.949	0.928	0.987	0.687	0.096	0.02	0.324	0.299	0.183	0.876	0.659	0.662	0.034	0.147	0.415	0.126	0.47	0.648	0.15	0.687	0.178	0.308	0.21	0.37	0.018	0.8	0.659	0.684	0.692	0.811	0.328	0.99	0.632	0.294	0.836	0.257	0.14	0.556	0.183	0.243	0.257	0.851
id2	0.266	0.273	0.553	0.774	0.051	0.644	0.989	0.295	0.533	0.983	0.521	0.096	0	0.389	0.553	0.303	0.633	0.5	0.669	0.076	0.086	0.279	0.04	0.481	0.074	0.148	0.617	0.062	0.36	0.027	0.639	0.311	0.538	0.156	0.231	0.367	0.434	0.039	0.96	0.375	0	0.875	0.096	0.036	0.824	0	0.409	0.121	0.865
id3	0.928	0.305	0.518	0.827	0.026	0.768	0.97	0.979	0.953	0.98	0.615	0.039	0.02	0.121	0.095	0.019	0.761	0.56	0.471	0.106	0.023	0.411	0.114	0.49	0.653	0.178	0.768	0.099	0.265	0.177	0.344	0	0.975	0.538	0.717	0.772	0.858	0.181	0.981	0.132	0.405	0.824	0.191	0.106	0.562	0.117	0.471	0.131	0.919
id4	0.292	0.421	0.664	0.862	0.471	0.72	0.973	0.971	0.946	0.972	0.737	0.073	0.033	0.068	0.077	0.046	0.421	0.291	0.26	0.085	0.542	0.368	0.045	0.393	0.302	0.148	0.675	0.147	0.407	0.155	0.239	0.018	0.958	0.505	0.857	0.862	0.983	0.362	0.947	0.333	0.4	0.839	0.067	0.042	0.691	0.232	0.47	0.083	0.95
id5	0.649	0.187	0.795	0.874	0.427	0.846	0.987	1	0.963	1	0.625	0.167	0.014	0.141	0.174	0.069	0.256	0.207	0.2	0.038	0.453	0.424	0.045	0.283	0.581	0.162	0.645	0.261	0.309	0.299	0.701	0.353	0.667	0.39	0.52	0.714	0.772	0.172	0.98	0.446	0.885	0.82	0.122	0.096	0.808	0.471	0.228	0.169	0.819
id6	0.69	0.411	0.768	0.869	0.409	0.876	0.943	0.974	0.981	1	0.788	0.07	0	0.233	0.184	0.115	0.643	0.571	0.469	0.093	0.056	0.452	0.105	0.43	0.471	0.15	0.702	0.172	0.575	0.275	0.642	0.078	0.951	0.625	0.757	0.857	0.905	0.491	1	0.54	0.856	0.949	0.061	0.068	0.709	0.439	0.273	0.074	0.909
id7	0.921	0.196	0.69	0.846	0.368	0.707	0.969	0.976	0.954	0.99	0.535	0.131	0.019	0.076	0.161	0.14	0.514	0.397	0.485	0.034	0.083	0.427	0.037	0.404	0.482	0.21	0.732	0.198	0.333	0.26	0.377	0.055	0.659	0.176	0.486	0.64	0.725	0.095	0.971	0.575	0.826	0.88	0.188	0.076	0.721	0.343	0.361	0.128	0.82
id8	0.319	0.429	0.583	0.733	0.05	0.696	0.973	0.971	0.947	0.978	0.799	0.088	0.015	0.25	0.167	0.101	0.55	0.38	0.517	0.062	0.517	0.378	0.05	0.48	0.296	0.222	0.691	0.048	0.247	0.253	0.595	0.083	0.755	0.342	0.5	0.664	0.75	0.358	0.967	0.442	0.453	0.969	0.165	0.118	0.691	0.197	0.254	0.176	0.899
id9	0.485	0.242	0.743	0.879	0.029	0.792	0.788	0.96	0.953	0.973	0.59	0.069	0.017	0.057	0.132	0.022	0.856	0.697	0.688	0.025	0.061	0.164	0.068	0.514	0.142	0.164	0.661	0.107	0.449	0.056	0.336	0.019	0.464	0.103	0.167	0.235	0.477	0.103	0.969	0.456	0.369	0.921	0.027	0.085	0.97	0.232	0.371	0.132	0.891
id10	0.218	0.302	0.733	0.788	0.054	0.725	0.831	0.974	0.931	0.983	0.734	0.163	0	0.168	0.198	0.103	0.965	0.652	0.781	0	0.07	0.312	0.053	0.402	0.591	0.125	0.664	0.145	0.344	0.319	0.39	0.023	0.596	0.315	0.431	0.652	0.741	0.14	0.962	0.323	0.846	0.826	0.056	0.052	0.692	0.159	0.438	0.128	0.895
id11	0.94	0.337	0.717	0.874	0.504	0.756	0.854	0.971	0.621	1	0.693	0.059	0.04	0.143	0.203	0.089	0.431	0.278	0.409	0.038	0.443	0.255	0.05	0.309	0.301	0.213	0.556	0.177	0.265	0.068	0.376	0	0.9	0.348	0.43	0.541	0.73	0.171	1	0.64	0.539	0.849	0.149	0.025	0.735	0.101	0.323	0.244	0.86
id12	0.641	0.25	0.654	0.787	0.023	0.667	0.957	0.71	0.491	0.972	0.667	0.097	0.016	0.484	0.472	0.295	0.925	0.786	0.857	0.039	0.079	0.374	0.089	0.632	0.212	0.116	0.838	0.111	0.5	0.077	0.37	0.02	0.65	0.304	0.331	0.489	0.617	0.203	0.983	0.5	0.866	0.912	0.076	0.065	0.49	0.216	0.383	0.13	0.908
id13	0.33	0.274	0.689	0.806	0.046	0.653	0.986	0.984	0.922	0.953	0.888	0.066	0.017	0.145	0.348	0.225	0.81	0.671	0.753	0	0.201	0.523	0.051	0.469	0.519	0.19	0.823	0.124	0.404	0.163	0.409	0.062	0.864	0.592	0.584	0.517	0.8	0.191	0.971	0.422	0.418	0.841	0.206	0.081	0.661	0.255	0.683	0.17	0.875
id14	0.904	0.167	0.669	0.825	0.027	0.536	0.832	0.986	0.932	1	0.606	0.139	0.008	0.235	0.255	0.108	0.73	0.663	0.623	0.054	0.144	0.402	0.085	0.525	0.338	0.072	0.917	0.189	0.413	0.133	0.426	0.011	0.953	0.62	0.861	0.915	0.974	0.523	0.966	0.349	0.874	0.879	0.286	0.13	0.571	0.175	0.341	0.103	0.84
id15	0.332	0.234	0.691	0.683	0.07	0.587	0.959	0.981	0.968	0.985	0.639	0.073	0.007	0.425	0.519	0.343	0.5	0.376	0.39	0.014	0.273	0.36	0.02	0.561	0.228	0.208	0.891	0.182	0.273	0.033	0.591	0.034	0.872	0.457	0.417	0.599	0.677	0.286	0.979	0.244	0.885	0.885	0.186	0.042	0.617	0.336	0.483	0.019	0.827
id16	0.841	0.261	0.66	0.917	0.399	0.67	0.964	0.992	0.968	0.976	0.723	0.238	0.025	0.114	0.155	0.091	0.877	0.756	0.719	0.052	0.016	0.314	0.063	0.529	0.578	0.123	0.683	0.071	0.593	0.133	0.387	0.067	0.732	0.402	0.418	0.523	0.623	0.294	0.96	0.385	0.377	0.885	0.087	0	0.466	0.275	0.305	0.179	0.928
id17	0.904	0.314	0.619	0.872	0.489	0.771	0.948	0.991	0.963	0.986	0.641	0.164	0.043	0.108	0.159	0.056	0.5	0.385	0.478	0.037	0.062	0.197	0.106	0.5	0.545	0.05	0.676	0.062	0.448	0.219	0.357	0.021	0.688	0.322	0.481	0.661	0.656	0.516	0.976	0.548	0.268	0.824	0.032	0.056	0.7	0.184	0.174	0.1	0.854
id18	0.524	0.176	0.5	0.856	0.049	0.653	1	0.923	0.945	0.989	0.783	0.115	0.027	0.023	0	0	0.827	0.528	0.661	0	0.036	0.19	0.042	0.356	0.519	0.111	0.6	0.058	0.56	0.159	0.385	0.038	1	0.385	0.895	0.935	0.979	0.667	0.972	0.292	0.475	0.935	0.044	0	0.897	0.462	0.385	0.154	0.875
id19	0.593	0.294	0.701	0.906	0.437	0.829	0.163	0.941	0.976	0.966	0.447	0.1	0.031	0.129	0.116	0.019	0.579	0.353	0.425	0	0.022	0.199	0.025	0.634	0.123	0.194	0.653	0.125	0.377	0.065	0.489	0.155	0.856	0.243	0.574	0.62	0.708	0.37	0.964	0.216	0.439	0.824	0.093	0.043	0.757	0.163	0.228	0.153	0.837
id20	0.654	0.339	0.81	0.841	0.514	0.754	1	0.98	0.976	0.983	0.747	0.168	0.014	0.228	0.276	0.15	0.549	0.447	0.5	0	0.349	0.417	0.078	0.551	0.58	0.103	0.687	0.138	0.35	0.024	0.647	0.243	0.833	0.46	0.581	0.752	0.804	0.356	0.988	0.487	0.917	0.913	0.266	0.145	0.731	0.415	0.593	0.141	0.935
id21	0.622	0.31	0.739	0.806	0.028	0.85	0.858	0.98	0.981	1	0.736	0.059	0.015	0.082	0.121	0.067	0.875	0.584	0.718	0.034	0.09	0.181	0.065	0.385	0.452	0.078	0.706	0.26	0.735	0.241	0.352	0.043	0.84	0.231	0.488	0.605	0.748	0.5	0.99	0.412	0.837	0.927	0.075	0.028	0.878	0.08	0.167	0.023	0.875
id22	0.5	0.538	0.446	0.804	0.021	0.845	0.964	1	0.962	0.981	0.632	0.093	0.045	0.118	0.067	0.023	0.557	0.31	0.541	0.024	0.061	0.144	0.039	0.348	0.296	0.13	0.693	0.137	0.483	0.171	0.366	0.027	0.901	0.404	0.95	0.899	0.984	0.761	0.984	0.467	0.352	0.918	0.039	0.082	0.844	0.424	0.294	0.125	0.762
id23	0.581	0.254	0.682	0.839	0.432	0.81	0.988	1	0.976	0.99	0.645	0.127	0.019	0.031	0.069	0.019	0.357	0.185	0.333	0	0.575	0.249	0.067	0.448	0.879	0.1	0.576	0.042	0.64	0.024	0.377	0.029	0.733	0.343	0.627	0.733	0.807	0.5	1	0.294	0.433	0.829	0.056	0.07	0.81	0.135	0.241	0.061	0.914
id24	0.981	0.206	0.588	0.841	0.015	0.915	0.419	0.978	0.983	0.987	0.798	0.062	0	0.149	0.179	0.065	0.627	0.469	0.627	0	0.111	0.301	0.141	0.434	0.27	0.108	0.706	0.118	0.595	0.256	0.404	0	0.852	0.426	0.558	0.768	0.793	0.414	0.945	0.3	0.404	0.973	0.2	0.075	0.684	0.464	0.418	0.259	0.943
id25	0.618	0.277	0.718	0.818	0.021	0.645	0.913	0.794	0.495	0.917	0.855	0	0.037	0.553	0.5	0.235	0.595	0.402	0.618	0	0.067	0.522	0.066	0.483	0.42	0.108	0.769	0.218	0.413	0.205	0.5	0	1	0.667	0.707	0.854	0.826	0.673	0.954	0.5	0.382	0.745	0.266	0.038	0.621	0.153	0.326	0.154	0.915
id26	0.912	0.308	0.66	0.841	0.015	0.771	0.959	0.975	0.961	0.984	0.52	0.092	0.037	0.158	0.107	0.078	0.783	0.651	0.828	0.077	0.144	0.333	0.075	0.548	0.157	0.208	0.645	0.138	0.446	0.098	0.34	0	0.874	0.48	0.581	0.703	0.844	0.371	0.978	0.738	0.363	0.84	0.207	0.211	0.662	0.319	0.398	0.167	0.872
id27	0.263	0.142	0.487	0.941	0	0.8	0.988	0.982	0.977	0.976	0.705	0.075	0	0.07	0.07	0.078	0.57	0.415	0.5	0.025	0.55	0.198	0.05	0.281	0.554	0.087	0.907	0.059	0.48	0.118	0.495	0.275	0.701	0.104	0.252	0.454	0.63	0.035	0.992	0.412	0.5	0.854	0.06	0.056	0.93	0.136	0.118	0.125	0.83
id28	0.892	0.342	0.658	0.697	0.026	0.746	0.915	0.972	0.919	0.98	0.693	0.081	0.018	0.163	0.236	0.05	0.825	0.677	0.645	0.033	0.121	0.341	0.14	0.307	0.54	0.167	0.561	0.258	0.55	0.159	0.381	0	0.977	0.625	0.897	0.89	0.969	0.438	0.976	0.455	0.462	0.832	0.099	0.077	0.661	0.164	0.271	0.147	0.853
id29	0.589	0.446	0.582	0.791	0.062	0.892	0.988	0.973	0.974	1	0.663	0.099	0.016	0.017	0.042	0.077	0.475	0.303	0.388	0.034	0.255	0.293	0.034	0.495	0.626	0.186	0.795	0.157	0.453	0.17	0.357	0	0.809	0.453	0.614	0.557	0.79	0.481	0.989	0.431	0	0.947	0.044	0.1	0.788	0.2	0.378	0.311	0.906
id30	0.364	0.167	0.55	0.851	0.023	0.814	1	0.974	0.967	0.977	0.874	0.103	0.014	0.04	0.068	0.018	0.231	0.156	0.257	0	0.102	0.168	0.013	0.32	0.099	0.101	0.765	0.101	0.461	0.045	0.358	0	0.829	0.109	0.331	0.397	0.684	0.071	0.987	0.237	0	0.875	0.013	0	0.775	0.158	0.267	0.091	0.89
id31	0.65	0.405	0.709	0.93	0.449	0.723	0.958	0.983	0.951	1	0.776	0.124	0.029	0.071	0.08	0.015	0.351	0.295	0.421	0	0.02	0.189	0	0.384	0.091	0.14	0.797	0.062	0.147	0.021	0.444	0.027	0.64	0.282	0.449	0.629	0.667	0.473	0.933	0.239	0.776	0.845	0.035	0.068	0.833	0.217	0.122	0.242	0.871
id32	0.301	0.172	0.649	0.779	0.032	0.779	0.517	0.944	0.946	0.982	0.768	0.173	0.018	0.19	0.138	0.056	0.644	0.44	0.542	0.033	0.081	0.245	0	0.51	0.221	0.132	0.745	0.109	0.371	0.133	0.386	0.021	0.872	0.438	0.573	0.706	0.758	0.387	0.979	0.393	0.836	0.935	0.065	0.13	0.808	0.45	0.342	0.039	0.837
id33	0.926	0.36	0.785	0.779	0.02	0.806	0.864	1	0.943	1	0.413	0.104	0.048	0.025	0.16	0	0.315	0.261	0.186	0	0.037	0.375	0.075	0.41	0.154	0.165	0.792	0.119	0.519	0.027	0.526	0.121	0.422	0.065	0.257	0.273	0.491	0.029	0.987	0.5	0.235	0.771	0.067	0.027	0.714	0.087	0.394	0.047	0.879
id34	0.381	0.209	0.648	0.775	0.029	0.841	0.984	0.99	0.93	0.988	0.824	0.17	0.016	0.063	0.096	0.016	0.189	0.142	0.131	0	0.274	0.395	0.061	0.513	0.877	0.214	0.748	0.176	0.423	0.154	0.573	0.022	0.952	0.533	0.796	0.766	0.905	0.5	1	0.51	0.508	0.89	0.188	0.034	0.635	0.112	0.35	0.034	0.89
id35	0.828	0.361	0.754	0.878	0.457	0.782	0.566	0.982	0.974	0.949	0.775	0.047	0.018	0.082	0.069	0.064	0.515	0.336	0.421	0	0.021	0.357	0.06	0.353	0.691	0.114	0.779	0.05	0.435	0.21	0.554	0.034	0.856	0.319	0.585	0.746	0.873	0.377	0.98	0.6	0.412	0.763	0.148	0.07	0.698	0.556	0.308	0.093	0.884
id36	0.953	0.4	0.559	0.937	0.064	0.818	0.369	1	0.936	0.988	0.854	0.078	0	0.12	0.082	0.084	0.66	0.5	0.337	0.03	0.228	0.097	0.019	0.544	0.304	0.196	0.697	0.058	0.351	0.029	0.748	0.304	0.629	0.213	0.455	0.678	0.733	0.075	0.967	0.44	0.441	0.794	0.026	0.132	0.727	0.084	0.326	0.062	0.977
id37	0.875	0.213	0.648	0.728	0.562	0.831	0.794	0.981	0.976	0.973	0.618	0.093	0	0.133	0.211	0.128	0.333	0.404	0.119	0.123	0.851	0.445	0.054	0.366	0.27	0.141	0.447	0.111	0.382	0.16	0.765	0.231	0.93	0.438	0.56	0.588	0.768	0.081	0.983	0.358	0.89	0.81	0.093	0.227	0.762	0.263	0.243	0.119	0.85
id38	0.904	0.207	0.575	0.85	0.078	0.702	0.547	0.69	0.921	0.983	0.5	0.171	0.031	0.213	0.156	0.162	0.521	0.5	0.407	0.225	0.071	0.406	0.135	0.27	0.729	0.261	0.541	0.352	0.162	0.224	0.575	0.298	0.952	0.59	0.549	0.637	0.81	0.118	0.955	0.57	0	0.903	0.174	0	0.567	0.371	0.471	0.425	0.892
id39	0.896	0.125	0.677	0.771	0.024	0.754	0.807	0.963	0.956	0.987	0.551	0.238	0.016	0.096	0.155	0.093	0.835	0.617	0.636	0.037	0.225	0.508	0.132	0.346	0.598	0.178	0.793	0.25	0.179	0.293	0.589	0.48	0.872	0.667	0.707	0.861	0.884	0.443	0.971	0.311	0	0.819	0.358	0.143	0.525	0.421	0.406	0.143	0.845
id40	0.632	0.143	0.768	0.72	0.052	0.629	0.986	0.983	0.946	0.976	0.679	0.128	0.019	0.144	0.205	0.106	0.907	0.734	0.768	0.027	0.063	0.384	0.101	0.441	0.25	0.272	0.712	0.149	0.278	0.167	0.442	0	0.695	0.26	0.449	0.536	0.752	0.273	0.983	0.426	0	0.938	0.257	0.184	0.738	0.206	0.246	0.057	0.899
id41	0.297	0.309	0.736	0.808	0.022	0.549	0.982	0.988	0.948	0.962	0.826	0.118	0.014	0.183	0.195	0.165	0.54	0.505	0.439	0.023	0.122	0.309	0.064	0.375	0.519	0.14	0.845	0.185	0.364	0.217	0.577	0.368	0.671	0.286	0.456	0.509	0.624	0.255	0.965	0.385	0.925	0.951	0.102	0.122	0.694	0.204	0.506	0.091	0.87
id42	0.35	0.253	0.651	0.81	0	0.801	0.954	0.974	0.937	1	0.748	0.118	0	0.133	0.118	0.07	0.729	0.557	0.55	0	0.301	0.27	0.046	0.393	0.212	0.134	0.59	0.076	0.361	0.224	0.342	0	0.8	0.393	0.419	0.614	0.634	0.218	0.952	0.667	0.414	0.932	0.12	0	0.759	0.241	0.465	0.139	0.947
id43	0.466	0.242	0.746	0.862	0.075	0.808	0.923	0.963	0.946	0.988	0.899	0.051	0	0.081	0.057	0.019	0.274	0.2	0.229	0.029	0.115	0.292	0.052	0.549	0.115	0.167	0.542	0.241	0.46	0.108	0.358	0	0.595	0.1	0.192	0.303	0.393	0.107	0.966	0.288	0.438	0.846	0.09	0.034	0.755	0.061	0.321	0.22	0.791
id44	0.399	0.197	0.504	0.715	0.014	0.629	0.807	0.977	0.932	0.977	0.485	0.114	0	0.124	0.109	0.059	0.688	0.486	0.416	0	0.186	0.418	0.038	0.404	0.847	0.173	0.824	0.145	0.414	0.111	0.462	0	0.757	0.363	0.555	0.638	0.684	0.277	0.964	0.234	0.928	0.836	0.239	0.11	0.541	0.125	0.328	0.078	0.912
id45	0.938	0.172	0.703	0.716	0	0.573	0.775	1	0.95	0.982	0.669	0.04	0.027	0.058	0.15	0.074	0.537	0.508	0.536	0	0.239	0.461	0.106	0.48	0.64	0.186	0.63	0.263	0.274	0.387	0.348	0.045	0.91	0.616	0.744	0.78	0.826	0.361	0.941	0.36	0	0.893	0.322	0.127	0.557	0.234	0.291	0.218	0.688
id46	0.406	0.187	0.614	0.831	0.03	0.73	0.977	0.99	0.934	0.99	0.738	0.108	0	0.037	0.128	0.064	0.653	0.54	0.67	0.048	0.234	0.363	0.058	0.306	0.809	0.398	0.605	0.147	0.379	0.157	0.36	0.023	0.957	0.612	0.893	0.871	0.986	0.661	0.957	0.5	0.907	0.907	0.157	0.047	0.838	0.307	0.346	0.2	0.975
id47	0.769	0.329	0.852	0.825	0.097	0.791	0.831	0.974	0.981	0.989	0.641	0.105	0	0.259	0.235	0.075	0.521	0.472	0.628	0	0.042	0.37	0.071	0.364	0.568	0.097	0.797	0.168	0.5	0.046	0.596	0.183	0.771	0.417	0.537	0.595	0.74	0.25	0.991	0.6	0.469	0.909	0.09	0.216	0.711	0.582	0.56	0.136	0.608
id48	0.5	0.079	0.74	0.603	0	0.809	0.799	1	0.954	0.982	0.746	0.156	0.046	0.058	0.162	0.054	0.434	0.274	0.444	0.07	0.032	0.185	0.016	0.425	0.487	0.045	0.659	0.094	0.676	0.058	0.723	0.208	0.887	0.34	0.637	0.815	0.741	0.476	0.941	0.655	0.88	0.876	0.153	0.042	0.676	0.558	0.312	0.104	0.895
id49	0.932	0.312	0.521	0.82	0.034	0.732	0.788	1	0.974	0.979	0.671	0.182	0.017	0.022	0.038	0.042	0.636	0.512	0.381	0	0.093	0.25	0.049	0.5	0.146	0.065	0.887	0.059	0.365	0.162	0.457	0.023	0.835	0.217	0.571	0.682	0.814	0.344	0.973	0.545	0.02	0.821	0.077	0	0.891	0.479	0.383	0.057	0.826
id50	0.567	0.161	0.571	0.849	0.028	0.87	0.811	1	0.962	0.959	0.676	0.085	0.027	0.112	0.113	0.03	0.226	0.214	0.356	0.081	0.5	0.417	0.045	0.64	0.526	0.326	0.727	0.209	0.262	0	0.58	0.029	0.774	0.512	0.694	0.779	0.847	0.255	0.972	0.61	0.5	0.919	0.254	0.156	0.591	0.145	0.535	0.086	1
id51	0.556	0.171	0.779	0.795	0.062	0.644	0.929	1	0.952	0.97	0.52	0.177	0	0.16	0.144	0.095	0.649	0.548	0.646	0.05	0.046	0.468	0.091	0.4	0.196	0.286	0.648	0.253	0.548	0.189	0.5	0.083	0.818	0.451	0.438	0.559	0.761	0.16	1	0.323	0.677	0.917	0.076	0.039	0.702	0.341	0.419	0.315	0.828
id52	0.246	0.279	0.577	0.821	0.022	0.789	0.953	0.824	0.436	0.989	0.614	0.036	0	0.041	0.026	0	0.926	0.759	0.729	0	0.06	0.175	0	0.547	0.265	0.171	0.59	0.027	0.294	0.137	0.514	0.14	0.609	0.111	0.14	0.35	0.386	0.089	0.956	0.3	0	0.795	0.133	0.051	0.587	0.162	0.29	0.114	0.944
id53	0.661	0.409	0.664	0.847	0.527	0.847	0.435	0.959	0.958	0.987	0.748	0.138	0.022	0.061	0.045	0	0.644	0.54	0.662	0.034	0.301	0.291	0.131	0.561	0.117	0.103	0.722	0.103	0.458	0.117	0.607	0.021	0.684	0.221	0.254	0.542	0.717	0.136	0.876	0.595	0.818	0.895	0.192	0.143	0.805	0.293	0.205	0.111	0.923
id54	0.26	0.369	0.727	0.794	0.027	0.731	0.969	1	0.964	0.929	0.758	0.059	0	0.189	0.259	0.302	0.303	0.297	0.253	0	0.127	0.386	0.02	0.94	0.636	0.065	0.747	0.058	0.364	0.156	0.629	0.032	0.831	0.146	0.403	0.527	0.706	0.17	0.949	0.477	0	0.893	0.11	0	0.943	0.178	0.424	0.641	1
id55	0.677	0.294	0.779	0.818	0.029	0.774	0.962	1	0.947	1	0.716	0.133	0	0.094	0.178	0.191	0.835	0.68	0.569	0.138	0.038	0.453	0.039	0.5	0.558	0.125	0.697	0.16	0.4	0.263	0.397	0.118	0.746	0.387	0.461	0.679	0.769	0.321	0.967	0.444	0.384	0.765	0.277	0.16	0.632	0.297	0.5	0.25	0.956
id56	0.584	0.265	0.701	0.774	0.03	0.866	1	1	0.95	0.926	0.746	0.245	0.088	0.222	0.048	0	0.5	0.052	0.176	0.083	0.105	0.16	0.022	0.16	0.414	0.037	0.764	0.041	0.429	0.225	0.34	0	1	0.649	0.77	0.816	1	0.808	1	0.094	0.859	0.936	0	0.67	0.67	0.067	0.324	0.222	0.933
id57	0.47	0.221	0.509	0.848	0.017	0.686	0.742	0.988	0.98	0.988	0.776	0.081	0.018	0.132	0.157	0.047	0.56	0.312	0.368	0	0.086	0.317	0.07	0.364	0.144	0.151	0.648	0.064	0.456	0.029	0.618	0.089	0.5	0.11	0.217	0.381	0.529	0.084	1	0.253	0.907	1	0.036	0	0.688	0.336	0.196	0.095	0.767
id58	0.549	0.203	0.721	0.807	0.062	0.658	0.961	0.963	1	0.889	0.865	0.234	0.031	0.225	0.162	0.039	0.3	0.349	0.355	0	0.086	0.281	0.042	0.5	0.46	0.155	0.521	0.115	0.245	0.15	0.58	0.045	0.763	0.377	0.36	0.439	0.608	0.092	1	0.576	0	0.796	0.15	0.072	0.642	0.218	0.342	0.162	0.908
id59	0.694	0.086	0.553	0.756	0.027	0.688	0.901	0.971	0.91	0.97	0.817	0.11	0.037	0.068	0.096	0.032	0.786	0.786	0.625	0.039	0.161	0.226	0.046	0.5	0.412	0.085	0.746	0.11	0.447	0.09	0.397	0	0.784	0.447	0.624	0.722	0.782	0.52	0.985	0.31	0.333	0.894	0.133	0.068	0.567	0.17	0.347	0.086	0.804
id60	0.692	0.588	0.718	0.859	0.471	0.838	0.747	0.673	0.941	0.969	0.492	0.055	0	0	0.044	0	0.333	0.259	0.177	0	0.527	0.185	0.052	0.717	0.24	0.098	0.204	0.047	0.519	0.05	0.318	0.127	0.436	0.044	0.077	0.231	0.347	0.088	0.982	0.738	0.767	0.866	0.062	0.071	0.929	0.458	0.092	0.053	0.574
id61	0.667	0.384	0.72	0.733	0.039	0.741	0.844	0.99	0.96	0.983	0.699	0.125	0.018	0.114	0.149	0.073	0.744	0.5	0.597	0.037	0.143	0.393	0.044	0.549	0.679	0.104	0.682	0.136	0.47	0.176	0.531	0.125	0.76	0.222	0.527	0.602	0.704	0.2	0.972	0.383	0.833	0.863	0.189	0.079	0.686	0.119	0.439	0.182	0.976
id62	0.642	0.366	0.714	0.849	0.378	0.681	0.941	0.972	0.949	0.963	0.578	0.112	0	0.213	0.303	0.196	0.221	0.198	0.132	0.071	0.394	0.548	0.062	0.369	0.474	0.28	0.639	0.211	0.343	0.122	0.376	0.019	0.758	0.529	0.612	0.694	0.896	0.337	0.957	0.571	0.41	0.867	0.229	0.122	0.579	0.394	0.436	0.303	0.824
id63	0.408	0.22	0.685	0.8	0.059	0.748	0.813	0.985	0.936	0.975	0.607	0	0	0.147	0.144	0.045	0.369	0.236	0.265	0	0.056	0.516	0.087	0.453	0.346	0.15	0.771	0.157	0.403	0	0.392	0	0.721	0.394	0.485	0.637	0.681	0.121	0.98	0.397	0.347	0.897	0.126	0.057	0.603	0.1	0.349	0.086	0.842
id64	0.856	0.185	0.544	0.78	0.014	0.769	0.934	0.982	0.944	0.914	0.347	0.126	0.017	0.186	0.171	0.111	0.712	0.529	0.471	0.053	0.446	0.421	0.037	0.347	0.592	0.255	0.521	0.128	0.531	0.247	0.593	0.072	0.829	0.474	0.454	0.653	0.729	0.234	0.95	0.318	0	0.885	0.114	0.059	0.783	0.333	0.289	0.15	0.821
id65	0.685	0.378	0.634	0.684	0.354	0.695	0.785	0.965	0.884	0.962	0.626	0.172	0	0.125	0.15	0.081	0.689	0.517	0.648	0	0.053	0.375	0.073	0.544	0.304	0.23	0.761	0.115	0.291	0.122	0.394	0	0.95	0.378	0.638	0.787	0.927	0.275	1	0.437	0.871	0.819	0.209	0.225	0.703	0.293	0.382	0.35	0.773
id66	0.538	0.057	0.64	0.821	0.032	0.848	0.97	0.962	0.958	0.992	0.878	0.108	0.015	0.025	0.091	0.039	0.533	0.278	0.288	0	0.119	0.226	0.015	0.491	0.48	0.111	0.844	0.032	0.457	0.1	0.473	0.103	0.718	0.204	0.459	0.569	0.649	0.25	1	0.28	0.833	0.886	0.046	0.154	0.941	0.078	0.312	0.182	0.816
id67	0.908	0.386	0.718	0.899	0.583	0.768	0.884	1	0.956	0.97	0.544	0.067	0	0.113	0.133	0	0.74	0.563	0.617	0.093	0.084	0.217	0.023	0.5	0.218	0.178	0.788	0.19	0.603	0.215	0.426	0	0.589	0.342	0.633	0.695	0.782	0.429	0.978	0.388	0.355	0.842	0.084	0.296	0.824	0.194	0.195	0.065	0.741
id68	0.606	0.293	0.71	0.85	0.021	0.63	0.868	0.978	0.943	0.948	0.775	0.138	0.067	0.2	0.241	0.096	0.694	0.679	0.707	0.034	0.092	0.358	0.046	0.4	0.314	0.22	0.561	0.104	0.356	0.205	0.42	0	0.522	0.436	0.524	0.699	0.752	0.106	0.951	0.356	0.882	0.678	0.157	0.08	0.585	0.447	0.303	0.312	0.867
id69	0.558	0.127	0.719	0.756	0.035	0.542	0.5	0.977	0.932	0.981	0.333	0.214	0	0.043	0.13	0.039	0.791	0.649	0.652	0.05	0.062	0.553	0.071	0.138	0.5	0.162	0.397	0.4	0.145	0.323	0.27	0.154	0.877	0.663	0.508	0.794	0.899	0.295	0.958	0.381	0	0.894	0.333	0.147	0.58	0.125	0.549	0.224	0.869
id70	0.959	0.362	0.707	0.928	0	0.804	0.976	0.966	0.925	0.984	0.682	0.223	0.031	0.079	0.037	0	0.147	0.11	0.209	0.041	0.355	0.201	0	0.22	0.429	0.106	0.382	0.041	0.549	0.064	0.664	0.383	0.739	0.155	0.227	0.314	0.644	0.058	0.981	0.382	0.453	0.843	0.052	0	0.773	0.106	0.382	0.132	0.75
id71	0.862	0.264	0.557	0.854	0.017	0.541	0.761	0.979	0.561	0.98	0.688	0.081	0	0.679	0.846	0.476	0.55	0.544	0.431	0	0.025	0.485	0.06	0.569	0.204	0.142	0.713	0.327	0.397	0.165	0.539	0.041	0.75	0.321	0.443	0.505	0.617	0.293	0.989	0.371	0.8	0.738	0.17	0.088	0.61	0.265	0.578	0.296	0.867
id72	0.543	0.298	0.57	0.822	0.39	0.823	0.964	0.675	0.442	0.974	0.855	0.041	0.029	0.073	0.054	0	0.554	0.455	0.418	0.032	0.313	0.114	0.02	0.494	0.411	0.197	0.758	0.096	0.387	0.053	0.314	0	0.911	0.358	0.759	0.928	0.944	0.435	0.941	0.417	0.898	0.888	0.081	0.113	0.86	0.182	0.251	0.045	0.828
id73	0.938	0.324	0.543	0.824	0.056	0.867	0.938	0.93	0.944	0.982	0.806	0.038	0	0.341	0.154	0.076	0.742	0.425	0.456	0.16	0.063	0.183	0.047	0.392	0.606	0.353	0.596	0.06	0.483	0.105	0.381	0.085	0.785	0.305	0.5	0.571	0.684	0.214	0.959	0.244	0.4	0.965	0.143	0	0.5	0.255	0.375	0.229	0.816
id74	0.201	0.182	0.624	0.83	0.033	0.669	0.952	0.962	0.937	0.983	0.675	0.124	0	0.163	0.107	0.077	0.493	0.307	0.533	0.069	0.225	0.335	0.012	0.417	0.901	0.184	0.7	0.13	0.543	0.06	0.596	0.161	0.47	0.192	0.344	0.504	0.566	0.19	0.956	0.338	0	0.835	0.042	0.057	0.827	0.287	0.27	0.064	0.837
id75	0.146	0.426	0.641	0.868	0	0.693	0.458	0.977	1	0.96	0.839	0.067	0	0.333	0.276	0.128	0.231	0.22	0.221	0.033	0.069	0.217	0.026	0.473	0.478	0.079	0.69	0.036	0.613	0.026	0.345	0	0.818	0.243	0.556	0.578	0.743	0.411	0.988	0.45	0.897	0.845	0.068	0.089	0.85	0.59	0.192	0.148	0.821
id76	0.55	0.13	0.567	0.82	0.016	0.752	0.94	0.671	0.071	0.992	0.903	0.087	0.041	0.162	0.171	0.1	0.22	0.163	0.247	0	0.126	0.417	0.041	0.5	0.429	0.064	0.75	0.133	0.519	0.212	0.604	0	0.733	0.308	0.291	0.647	0.636	0.281	0.97	0.305	0.43	0.838	0.221	0.259	0.623	0.099	0.414	0.356	0.918
id77	0.591	0.329	0.712	0.845	0.45	0.755	1	0.974	0.491	0.991	0.725	0.113	0.04	0.132	0.122	0.062	0.082	0.093	0.159	0	0.024	0.265	0.013	0.39	0.237	0.152	0.897	0.106	0.469	0.052	0.229	0	0.585	0.231	0.232	0.375	0.538	0.097	0.99	0.25	0.422	0.816	0.07	0	0.814	0.349	0.19	0.139	0.742
id78	0.94	0.122	0.732	0.774	0.596	0.702	0.786	0.692	0.96	0.959	0.417	0.225	0.023	0.275	0.156	0.129	0.292	0.138	0.178	0.092	0.419	0.552	0.051	0.306	0.292	0.169	0.575	0.218	0.275	0.385	0.5	0.039	0.627	0.292	0.419	0.657	0.696	0.057	0.967	0.338	0.415	0.676	0.37	0.057	0.83	0.129	0.256	0.203	0.915
id79	0.609	0.457	0.741	0.832	0.019	0.793	0.831	0.985	0.98	0.983	0.692	0.077	0	0.085	0.019	0.024	0.458	0.38	0.422	0.057	0.213	0.091	0.056	0.408	0.459	0.107	0.932	0.125	0.302	0.152	0.537	0.167	0.735	0.136	0.471	0.661	0.714	0.444	0.989	0.3	0.368	0.94	0.048	0.087	0.727	0.326	0.268	0.212	0.816
id80	0.539	0.321	0.645	0.87	0.452	0.571	0.978	1	0.982	0.957	0.781	0.153	0.07	0.044	0.138	0.113	0.704	0.375	0.453	0	0.264	0.231	0.042	0.634	0.304	0.236	1	0.117	0.631	0.051	0.273	0	0.932	0.268	0.647	0.752	0.873	0.24	0.947	0.293	0.935	0.939	0.18	0	0.727	0.158	0.438	0.051	0.831
id81	0.624	0.1	0.724	0.787	0	0.778	1	0.953	0.934	0.988	0.847	0.094	0.033	0.41	0.461	0.259	0.819	0.713	0.781	0	0.06	0.326	0.186	0.406	0.529	0.221	0.838	0.111	0.434	0.145	0.429	0.038	0.791	0.563	0.727	0.915	0.931	0.328	0.949	0.667	0.457	0.88	0.269	0.061	0.581	0.235	0.432	0.059	0.921
id82	0.6	0.241	0.5	0.862	0.034	0.756	1	0.943	0.938	0.96	0.387	0.045	0	0.158	0.18	0.028	0.175	0.235	0.38	0	0.058	0.191	0.145	0.683	0.432	0.125	0.402	0.023	0.429	0.256	0.32	0.039	0.652	0.262	0.534	0.609	0.806	0.212	0.984	0.296	0.352	0.912	0.039	0.038	0.731	0.422	0.311	0.333	0.816
id83	0.975	0.36	0.557	0.778	0.059	0.804	0.714	0.982	0.418	1	0.733	0.065	0.025	0.316	0.388	0.294	0.662	0.371	0.5	0	0.297	0.345	0.019	0.5	0.541	0.258	0.217	0.17	0.265	0	0.282	0.046	0.727	0.411	0.475	0.565	0.661	0.273	0.981	0.647	0.337	0.963	0.026	0.102	0.636	0.386	0.232	0.1	0.874
id84	0.571	0.292	0.652	0.808	0	0.725	0.94	0.948	0.912	1	0.539	0.176	0.036	0.174	0.194	0.161	0.671	0.512	0.515	0.044	0.113	0.325	0.084	0.397	0.596	0.128	0.808	0.064	0.407	0.042	0.393	0	1	0.561	0.776	0.921	0.97	0.789	1	0.576	0	0.86	0.042	0.143	0.593	0.116	0.404	0.079	0.952
id85	0.667	0.229	0.712	0.851	0.07	0.823	0.716	0.988	0.416	0.992	0.795	0.09	0	0.226	0.116	0.048	0.756	0.622	0.688	0.067	0.052	0.329	0.053	0.383	0.415	0.258	0.467	0.098	0.347	0.143	0.833	0.407	0.786	0.333	0.512	0.704	0.778	0.269	1	0.462	0	0.8	0.103	0	0.484	0.18	0.356	0.075	0.949
id86	0.42	0.183	0.617	0.791	0	0.631	0.974	0.951	0.957	1	0.564	0.172	0.035	0.073	0.354	0.122	0.5	0.405	0.459	0	0.023	0.551	0.095	0.483	0.469	0.09	0.662	0.179	0.447	0	0.466	0.066	0.648	0.436	0.5	0.699	0.767	0.183	0.963	0.5	0.527	0.875	0.207	0.092	0.523	0.189	0.333	0.262	0.976
id87	0.299	0.113	0.61	0.85	0.034	0.635	1	0.973	0.971	1	0.554	0.072	0	0.044	0.089	0.032	0.39	0.244	0.366	0	0.252	0.322	0.071	0.662	0.576	0.029	0.704	0.119	0.405	0.231	0.248	0	0.949	0.431	0.581	0.779	0.816	0.429	0.942	0.316	0.538	0.893	0.101	0.273	0.921	0.284	0.379	0.203	1
id88	0.941	0.464	0.667	0.883	0.508	0.74	0.987	0.972	0.945	0.99	0.628	0.081	0.025	0.462	0.407	0.256	0.183	0.125	0.189	0	0.474	0.329	0.042	0.571	0.236	0.133	0.529	0.074	0.462	0.205	0.739	0.147	0.682	0.19	0.275	0.399	0.58	0.05	0.956	0.365	0	0.879	0.115	0.098	0.817	0.205	0.391	0.207	1
id89	0.462	0.543	0.558	0.717	0.018	0.714	0.951	0.97	0.922	0.949	0.652	0.075	0.05	0.076	0.186	0.14	0.658	0.442	0.587	0.029	0.134	0.466	0.094	0.534	0.4	0.042	0.67	0.221	0.474	0.172	0.31	0	0.78	0.387	0.653	0.771	0.862	0.257	0.963	0.48	0	0.872	0.284	0.04	0.644	0.216	0.393	0.193	0.915
id90	0.363	0.204	0.788	0.846	0.09	0.663	1	1	0.919	1	0.593	0.613	0.035	0.228	0.153	0.206	0.5	0.316	0.219	0	0.218	0.533	0.115	0.42	0.313	0.309	0.847	0.171	0.561	0.103	0.64	0.128	1	0.52	0.788	0.731	0.849	0.111	1	0.613	0.368	0.921	0.32	0.613	0.581	0.053	0.419	0.14	1
id91	0.827	0.136	0.766	0.801	0.427	0.62	1	0.705	0.444	0.982	0.783	0.14	0.033	0.407	0.387	0.107	0.779	0.621	0.589	0.17	0.099	0.344	0.018	0.465	0.274	0.113	0.565	0.154	0.553	0.234	0.5	0	0.873	0.521	0.711	0.614	0.767	0.253	0.934	0.091	0.429	0.873	0.15	0.158	0.553	0.365	0.309	0.107	0.88
id92	0.256	0.206	0.607	0.749	0.055	0.889	0.489	0.943	0.956	0.978	0.542	0.111	0.022	0.068	0.19	0.068	0.77	0.408	0.404	0	0.088	0.197	0.021	0.294	0.095	0.09	0.298	0.083	0.324	0.061	0.469	0.282	0.729	0.149	0.388	0.522	0.603	0.159	0.959	0.333	0.816	0.768	0.024	0.15	0.617	0.245	0.336	0	0.76
id93	0.461	0.193	0.634	0.717	0.045	0.618	0.84	0.99	0.97	0.964	0.576	0.139	0.017	0.152	0.338	0.212	0.318	0.211	0.236	0.041	0.41	0.435	0.072	0.5	0.65	0.22	0.648	0.283	0.444	0.134	0.329	0	0.769	0.49	0.563	0.647	0.744	0.254	0.976	0.538	0.893	0.864	0.246	0.026	0.647	0.296	0.556	0.113	0.979
id94	0.662	0.525	0.586	0.847	0	0.854	0.977	0.983	0.971	0.957	0.808	0.133	0	0.135	0.153	0.147	0.528	0.472	0.633	0.642	0.116	0.325	0.085	0.181	0.479	0.071	0.541	0.088	0.302	0.042	0.437	0	0.698	0.352	0.521	0.696	0.879	0.211	0.979	0.477	0.419	0.925	0.03	0.15	0.595	0.281	0.581	0	0.925
id95	0.212	0.629	0.515	0.754	0	0.664	0.957	1	0.981	0.888	0.774	0.097	0.115	0.118	0.131	0.037	0.632	0.5	0.5	0	0.25	0.344	0	0.427	0.219	0	0.684	0.2	0.475	0.115	0.5	0	0.684	0.315	0.351	0.533	0.515	0.361	0.966	0.389	0	0.882	0.124	0.298	0.629	0.119	0.387	0	0.926
id96	0.605	0.212	0.724	0.936	0.971	0.752	0.938	0.986	0.967	0.983	0.66	0.134	0	0.202	0.104	0	0.961	0.768	0.689	0	0.406	0.397	0.056	0.304	0.313	0.032	0.556	0.082	0.402	0.07	0.376	0	0.958	0.725	0.878	0.789	0.964	0.478	0.972	0.364	0	0.874	0.094	0	0.673	0.195	0.531	0.197	0.823
id97	0.617	0.364	0.636	0.892	0.723	0.807	0.93	0.61	0.418	1	0.576	0	0	0.067	0.117	0.035	0.629	0.371	0.326	0.044	0.028	0.36	0.037	0.365	0.3	0.267	0.695	0.234	0.5	0.283	0.294	0	0.694	0.245	0.453	0.566	0.716	0.319	0.928	0.366	0.747	1	0.208	0.205	0.64	0.327	0.294	0.319	0.811
id98	0.713	0.271	0.63	0.788	0	0.721	0.973	0.986	0.98	0.987	0.804	0.147	0.024	0.446	0.39	0.205	0.41	0.276	0.426	0	0.095	0.339	0.113	0.511	0.33	0.3	0.707	0.092	0.489	0.349	0.526	0.03	0.921	0.389	0.614	0.724	0.761	0.453	0.99	0.387	0.529	0.91	0.051	0.041	0.659	0.56	0.392	0.179	0.589
id99	0.622	0.41	0.42	0.765	0.027	0.661	0.938	0.784	0.974	0.991	0.8	0.102	0.027	0.071	0.082	0.024	0.727	0.482	0.457	0	0.557	0.211	0.038	0.351	0.644	0.214	0.594	0.197	0.528	0.031	0.544	0.2	0.627	0.106	0.205	0.305	0.494	0.029	0.989	0.3	0.486	0.793	0.122	0.071	0.889	0.192	0.383	0.235	0.971
id100	0.597	0.369	0.739	0.853	0	0.825	1	0.982	0.928	1	0.736	0	0	0.181	0.028	0	0.34	0.34	0.438	0.085	0.119	0.345	0.028	0.488	0.826	0.024	0.639	0.146	0.5	0.169	0.408	0.046	0.766	0.289	0.425	0.548	0.847	0.06	1	0.458	0.45	0.959	0.026	0.107	0.88	0.044	0.286	0.048	0.868
id101	0.648	0.177	0.779	0.665	0.029	0.516	0.785	0.961	0.953	0.989	0.744	0.157	0.024	0.148	0.206	0.063	0.698	0.406	0.514	0.032	0.05	0.568	0.112	0.452	0.602	0.192	0.807	0.22	0.362	0.308	0.549	0.02	0.888	0.537	0.77	0.744	0.87	0.368	0.968	0.392	0.851	0.846	0.356	0.048	0.486	0.188	0.414	0.133	0.929
id102	0.81	0.43	0.622	0.842	0.018	0.816	1	1	0.932	0.991	0.629	0.097	0	0.092	0.114	0.072	0.815	0.662	0.627	0.061	0.152	0.12	0.054	0.545	0.123	0.125	0.803	0.051	0.452	0.025	0.4	0.024	0.469	0.049	0.235	0.396	0.599	0.136	1	0.571	0.752	0.889	0	0	1	0.702	0.211	0.105	0.716
id103	0.856	0.234	0.712	0.798	0	0.86	0.966	1	0.981	0.965	0.689	0.066	0	0.053	0.144	0.147	0.684	0.593	0.588	0.103	0.054	0.133	0.043	0.444	0.843	0.194	0.75	0.07	0.5	0.134	0.387	0	0.781	0.225	0.402	0.587	0.625	0.439	0.976	0.438	0.354	0.837	0.153	0.667	0.667	0.271	0.367	0	0.889
id104	0.93	0.082	0.787	0.766	0.061	0.876	1	0.957	0.541	1	0.534	0.281	0.02	0.08	0.13	0.068	0.686	0.564	0.569	0	0.259	0.302	0.014	0.425	0.63	0.062	0.591	0.212	0.393	0.293	0.331	0.02	0.824	0.52	0.667	0.67	0.786	0.235	0.963	0.393	0.404	0.86	0.128	0.179	0.828	0.096	0.43	0.279	0.929
id105	0.613	0.279	0.721	0.865	0.016	0.562	0.928	0.983	0.983	1	0.684	0.142	0.019	0.288	0.348	0.326	0.608	0.461	0.402	0.051	0.5	0.48	0.077	0.464	0.273	0.171	0.417	0.234	0.295	0.105	0.554	0.205	0.829	0.56	0.697	0.722	0.897	0.244	0.967	0.683	0.899	0.872	0.28	0.082	0.537	0.422	0.327	0.067	0.846
id106	0.6	0.296	0.752	0.693	0.022	0.838	0.869	0.589	0.42	0.983	0.66	0.032	0.028	0.155	0.033	0.037	0.699	0.434	0.418	0.136	0.15	0.268	0.117	0.585	0.286	0.24	0.582	0.094	0.348	0.061	0.455	0	0.633	0.2	0.406	0.5	0.62	0.183	0.946	0.463	0.81	0.937	0.036	0	0.927	0.432	0.447	0.301	0.867
id107	0.861	0.279	0.557	0.733	0.033	0.764	0.88	0.649	0.429	0.965	0.534	0.187	0	0.209	0.198	0.076	0.721	0.576	0.745	0.025	0.1	0.277	0.023	0.514	0.193	0.164	0.678	0.208	0.516	0.147	0.408	0	0.648	0.206	0.333	0.4	0.569	0	0.94	0.5	0.819	0.916	0.069	0.029	0.459	0.382	0.252	0.087	0.941
id108	0.758	0.181	0.812	0.822	0.358	0.728	0.962	0.947	0.811	0.961	0.647	0.157	0.019	0.419	0.407	0.19	0.595	0.443	0.465	0.087	0.372	0.494	0.031	0.576	0.388	0.154	0.465	0.356	0.33	0.361	0.465	0.037	0.914	0.654	0.803	0.834	0.908	0.186	0.981	0.614	0.524	0.867	0.188	0.04	0.351	0.288	0.299	0.107	0.847
id109	0.949	0.351	0.664	0.767	0	0.687	1	0.984	0.972	0.953	0.603	0.102	0.029	0.092	0.183	0.167	0.697	0.646	0.614	0.042	0.438	0.375	0.064	0.563	0.398	0.099	0.354	0.133	0.169	0.243	0.512	0.155	0.42	0.213	0.336	0.5	0.511	0.088	0.981	0.275	0.843	0.843	0.024	0	0.842	0.235	0.225	0.097	0.895
id110	0.603	0.541	0.612	0.741	0	0.786	1	1	1	1	0.615	0.034	0	0.164	0.267	0.115	0.544	0.338	0.37	0	0.455	0.44	0	0.586	0.647	0	0.854	0.204	0.292	0.099	0.256	0	0.607	0.471	0.44	0.485	0.556	0.196	0.959	0.415	0.782	0.926	0.265	0.137	0.773	0.323	0.484	0.171	1
id111	0.408	0.452	0.757	0.887	0	0.808	0.919	0.948	0.948	1	0.44	0.328	0	0.338	0.069	0.094	0.483	0.31	0.295	0.113	0.259	0.564	0.043	0.5	0.302	0.218	0.558	0.125	0.5	0.173	0.514	0	0.833	0.267	0.536	0.667	0.885	0.639	0.981	0.452	0.381	0.926	0.096	0.664	0.891	0.165	0.352	0.238	0.887
id112	0.569	0.306	0.715	0.881	0.47	0.681	0.796	0.761	0.611	0.987	0.837	0.023	0.033	0.402	0.463	0.289	0.719	0.515	0.612	0.026	0.624	0.447	0.012	0.569	0.221	0.155	0.466	0.23	0.434	0.117	0.619	0.205	1	0.563	0.878	0.872	0.963	0.714	0.939	0.431	0.525	0.948	0.18	0.024	0.814	0.443	0.509	0.103	0.811
id113	0.444	0.35	0.463	0.773	0.039	0.689	0.965	0.99	0.961	0.967	0.347	0.039	0.017	0.06	0.057	0.027	0.622	0.375	0.472	0.05	0.316	0.323	0.047	0.371	0.447	0.07	0.88	0.061	0.136	0.157	0.292	0	0.698	0.277	0.298	0.5	0.583	0.267	0.952	0.132	0.28	0.925	0.054	0	0.947	0.217	0.426	0.257	0.862
id114	0.874	0.293	0.669	0.847	0.487	0.799	0.98	0.974	0.958	0.95	0.557	0.079	0.007	0.216	0.209	0.112	0.345	0.242	0.192	0.059	0.17	0.504	0.067	0.567	0.602	0.18	0.791	0.132	0.51	0.144	0.226	0	0.918	0.595	0.836	0.778	0.976	0.694	0.983	0.338	0.38	0.872	0.108	0.032	0.754	0.333	0.361	0.138	0.846
id115	0.633	0.222	0.71	0.812	0.018	0.532	0.988	0.989	0.918	0.975	0.743	0.156	0.057	0.217	0.239	0.096	0.209	0.208	0.224	0	0.146	0.417	0.026	0.375	0.738	0.103	0.706	0.316	0.489	0.327	0.333	0.024	0.919	0.682	0.833	0.741	0.929	0.585	0.964	0.24	0	0.966	0.284	0.029	0.391	0.327	0.373	0.148	0.978
id116	0.45	0.214	0.652	0.72	0.054	0.71	0.682	1	0	1	0.731	0.055	0	0.12	0.212	0.137	0.765	0.592	0.741	0	0.111	0.333	0.07	0.457	0.573	0.098	0.525	0.074	0.46	0.444	0.365	0.041	1	0.543	0.947	0.791	1	0.5	0.965	0.479	0.915	0.832	0.139	0.099	0.81	0.243	0.364	0	0.778
id117	0.941	0.114	0.74	0.777	0.027	0.761	0.967	0.971	0.973	0.948	0.847	0.083	0.035	0.196	0.265	0.131	0.574	0.557	0.45	0.062	0.153	0.56	0.069	0.366	0.4	0.13	0.284	0.221	0.466	0.22	0.382	0	0.84	0.538	0.654	0.779	0.833	0.312	0.983	0.495	0	0.837	0.121	0.035	0.731	0.138	0.429	0.1	0.888
id118	0.774	0.167	0.605	0.759	0.054	0.673	0.798	0.948	0.571	1	0.565	0.089	0	0.032	0.167	0.034	0.397	0.301	0.311	0.065	0.09	0.399	0.093	0.206	0.631	0.308	0.741	0.305	0.512	0.077	0.662	0.07	0.888	0.5	0.64	0.786	0.849	0.25	0.944	0.55	0	0.833	0.218	0.182	0.522	0.211	0.463	0	0.912
id119	0.903	0.293	0.682	0.676	0.1	0.818	0.918	1	0.992	0.973	0.831	0.115	0	0.267	0.152	0.044	0.84	0.663	0.765	0.122	0.157	0.206	0.014	0.619	0.564	0.113	0.718	0.138	0.293	0.13	0.395	0.027	1	0.741	0.977	0.946	0.944	0.821	0.937	0.243	0.889	0.923	0.092	0.171	0.804	0.176	0.249	0.056	0.762
id120	0.742	0.219	0.669	0.747	0	0.766	0.977	0.985	0.915	1	0.77	0.12	0.07	0.182	0.244	0.128	0.735	0.735	0.488	0.088	0.218	0.464	0.071	0.543	0.154	0.2	0.603	0.183	0.36	0.225	0.369	0	0.838	0.564	0.638	0.848	0.904	0.59	0.947	0.433	0.405	0.898	0.215	0.206	0.529	0.182	0.597	0.19	0.829
id121	0.597	0.128	0.682	0.614	0.023	0.742	0.872	0.981	0.953	0.902	0.45	0.149	0	0.385	0.31	0.142	0.245	0.25	0.091	0	0.545	0.229	0.061	0.423	0.264	0.142	0.69	0.156	0.411	0.108	0.489	0.057	0.809	0.337	0.609	0.752	0.796	0.259	0.947	0.312	0.816	0.686	0.112	0.035	0.647	0.185	0.483	0.303	0.763
id122	0.656	0.381	0.643	0.91	0.018	0.707	0.978	1	0.923	0.982	0.619	0.237	0	0.167	0.136	0.026	0.714	0.618	0.598	0.036	0.083	0.472	0.146	0.5	0.657	0.171	0.519	0.289	0.433	0.191	0.435	0.031	0.69	0.244	0.445	0.591	0.724	0.383	0.965	0.59	0	0.785	0.265	0.103	0.617	0.051	0.409	0.327	0.972
id123	0.617	0.304	0.769	0.897	0.027	0.741	0.411	0.971	0.934	1	0.578	0.05	0.029	0.329	0.406	0.207	0.461	0.471	0.289	0.032	0.434	0.191	0.037	0.38	0.563	0.213	0.605	0.156	0.371	0.353	0.329	0	0.837	0.379	0.306	0.5	0.747	0.333	1	0.577	0.932	0.849	0.101	0.102	0.754	0.418	0.509	0.046	0.831
id124	0.916	0.327	0.633	0.755	0.025	0.705	0.852	0.979	0.926	0.941	0.853	0.123	0.038	0.056	0.147	0	0.429	0.31	0.439	0	0.17	0.205	0.02	0.511	0.807	0.147	1	0.066	0.174	0.079	0.651	0.07	0.441	0.278	0.214	0.398	0.491	0	0.979	0.192	0.899	0.899	0.062	0.083	0.711	0.046	0.354	0.056	0.899
id125	0.633	0.162	0.638	0.714	0.015	0.524	0.982	0.984	0.98	0.983	0.812	0.126	0.048	0.269	0.29	0.112	0.734	0.451	0.562	0.096	0.142	0.413	0.06	0.473	0.2	0.133	0.779	0.103	0.408	0.264	0.458	0.042	0.824	0.5	0.598	0.631	0.844	0.188	0.963	0.318	0.534	0.864	0.259	0.056	0.627	0.133	0.351	0.05	0.752
id126	0.583	0.353	0.682	0.815	0	0.777	0.963	0.747	0.968	0.961	0.588	0.128	0.019	0.233	0.293	0.093	0.959	0.902	0.803	0	0.192	0.457	0.07	0.773	0.851	0.225	0.654	0.1	0.564	0.064	0.247	0.021	0.679	0.195	0.545	0.607	0.697	0.246	0.948	0.189	0.78	0.782	0.211	0.102	0.469	0.488	0.457	0.1	0.757
id127	0.599	0.278	0.46	0.794	0	0.724	1	0.978	0.971	0.954	0.782	0.21	0	0.11	0.286	0.184	0.442	0.442	0.527	0.094	0.077	0.387	0.03	0.473	0.235	0.174	0.936	0.154	0.473	0.141	0.5	0	0.629	0.123	0.135	0.299	0.538	0.238	0.981	0.303	0.926	0.933	0.254	0	0.842	0.277	0.479	0.115	0.872
id128	0.328	0	0.583	0.713	0.038	0.706	0.931	0.963	0.937	0.959	0.931	0.072	0.03	0.07	0	0.034	0.603	0.312	0.571	0	0.112	0.43	0.105	0.571	0.314	0.19	0.647	0.124	0.305	0.195	0.577	0	0.679	0.312	0.512	0.633	0.703	0.321	1	0.339	0	0.964	0.124	0.064	0.746	0.13	0.541	0.113	0.874
id129	0.492	0.083	0.443	0.722	0.027	0.621	0.82	0.958	0.958	0.969	0.844	0.112	0	0.057	0.037	0.042	0.539	0.418	0.306	0.061	0.133	0.145	0.037	0.388	0.147	0.233	0.583	0.039	0.522	0.056	0.481	0.161	0.679	0.057	0.225	0.241	0.438	0	0.98	0.268	0.853	0.837	0.075	0.176	0.846	0.244	0.218	0.048	0.803
id130	0.578	0.483	0.692	0.707	0.027	0.638	0.81	0.635	0.516	0.947	0.713	0.034	0	0.123	0.171	0.088	0.851	0.725	0.773	0.035	0.018	0.346	0	0.2	0.853	0.217	0.85	0.102	0.378	0	0.657	0.063	0.72	0.394	0.5	0.455	0.687	0.225	1	0.459	0.351	0.783	0.088	0.071	0.513	0.233	0.398	0.097	0.659
id131	0.898	0.407	0.653	0.908	0.361	0.769	0.937	0.984	0.971	0.935	0.804	0.202	0.038	0.105	0.149	0.108	0.943	0.695	0.662	0	0.159	0.346	0.058	0.441	0.603	0.085	0.831	0.113	0.559	0.113	0.485	0.048	0.903	0.602	0.47	0.576	0.697	0.429	1	0.34	0.17	0.919	0.055	0.107	0.82	0.214	0.597	0.171	0.831
id132	0.663	0.273	0.616	0.728	0.018	0.705	0.888	0.963	0.963	0.962	0.788	0.167	0	0.136	0.196	0.114	0.519	0.402	0.478	0	0.172	0.386	0.026	0.582	0.236	0.109	0.755	0.11	0.377	0.267	0.693	0.037	0.696	0.236	0.373	0.5	0.381	0.083	0.962	0.159	0.869	0.884	0.016	0	0.857	0.049	0.375	0.2	0.932
id133	0.937	0.358	0.769	0.892	0.532	0.554	0.969	1	0.969	0.982	0.735	0.15	0.041	0.203	0.5	0.31	0.403	0.253	0.337	0	0.053	0.441	0.038	0.243	0.797	0.338	0.722	0.279	0.203	0.339	0.519	0	0.597	0.708	0.756	0.871	0.926	0.326	1	0.548	0.789	0.824	0.158	0.097	0.7	0.394	0.438	0.245	0.878
id134	0.589	0.353	0.688	0.913	0.091	0.822	0.879	0.98	0.975	0.971	0.878	0.073	0.031	0.469	0.44	0.279	0.618	0.405	0.456	0.038	0.025	0.246	0.013	0.349	0.283	0.11	0.837	0.108	0.537	0.154	0.549	0.089	0.895	0.381	0.582	0.652	0.783	0.361	0.97	0.306	0.911	0.865	0.089	0.065	0.81	0.016	0.352	0.05	0.875
id135	0.508	0.205	0.673	0.775	0.025	0.678	0.968	0.99	0.94	1	0.74	0.157	0.045	0.135	0.2	0.157	0.617	0.484	0.389	0.1	0.101	0.326	0.215	0.539	0.699	0.187	0.516	0.252	0.327	0.312	0.774	0.076	0.757	0.423	0.6	0.808	0.854	0.154	0.992	0.646	0.4	0.815	0.394	0.049	0.641	0.446	0.431	0.143	0.825
id136	0.53	0.143	0.696	0.882	0.031	0.602	0.807	0.992	0.984	1	0.575	0.092	0.062	0.221	0.131	0.105	0.351	0.274	0.348	0.061	0.067	0.5	0.013	0.539	0.609	0.154	0.872	0.119	0.537	0.079	0.708	0.388	0.821	0.381	0.479	0.685	0.75	0.383	0.971	0.226	0.892	0.944	0.108	0.138	0.583	0.284	0.387	0.05	0.892
id137	0.169	0.231	0.612	0.755	0	0.83	0.748	0.972	0.987	1	0.784	0.083	0	0.15	0.081	0.072	0.878	0.791	0.725	0	0.053	0.216	0.024	0.595	0.731	0.062	0.479	0.068	0.393	0.1	0.311	0	0.816	0.135	0.481	0.59	0.59	0	0.978	0.265	0.878	0.855	0.061	0	0.676	0.466	0.37	0.651	0.717
id138	0.912	0.444	0.786	0.77	0.034	0.736	0.987	1	0.968	0.981	0.702	0.115	0	0.066	0.097	0.143	0.74	0.546	0.632	0.043	0.019	0.253	0.057	0.472	0.25	0.031	0.671	0.094	0.325	0.038	0.33	0	0.805	0.372	0.574	0.559	0.773	0.588	0.991	0.298	0.336	0.92	0.035	0	0.691	0.353	0.262	0.083	0.77
id139	0.9	0.367	0.652	0.728	0.02	0.63	0.757	0.98	0	0.964	0.648	0.06	0.017	0.16	0.174	0.088	0.695	0.573	0.534	0	0.075	0.311	0.111	0.438	0.476	0.22	0.742	0.125	0.411	0.068	0.543	0.027	0.871	0.361	0.547	0.688	0.794	0.429	0.99	0.305	0.47	0.916	0.108	0.033	0.588	0.331	0.475	0.194	0.911
id140	0.933	0.429	0.51	0.889	0.061	0.722	1	0.979	0.971	0.981	0.716	0.198	0.046	0.157	0.209	0.123	0.058	0	0.204	0.031	0.506	0.415	0	0.588	0.364	0.14	0.545	0.221	0.303	0.205	0.592	0.113	0.88	0.547	0.534	0.676	0.83	0.233	0.986	0.303	0	0.892	0.071	0	0.636	0.171	0.308	0.099	0.895
id141	0.626	0.5	0.735	0.875	0	0.747	0.848	0.936	0.968	0.986	0.284	0.08	0.037	0.241	0.227	0	0.836	0.5	0.603	0.056	0.116	0.15	0.084	0.333	0.38	0.196	0.474	0.194	0.292	0.164	0.218	0	0.815	0.432	0.556	0.664	0.798	0.479	1	0.244	0	0.901	0.037	0	0.804	0.152	0.054	0	0.829
id142	0.332	0.264	0.609	0.833	0.049	0.703	0.944	0.977	0.94	0.955	0.409	0	0.019	0.57	0.481	0.359	0.29	0.188	0.285	0.048	0.012	0.276	0.041	0.347	0.551	0.031	0.75	0.079	0.438	0.111	0.5	0.024	0.604	0.211	0.392	0.414	0.585	0.171	0.981	0.265	0.43	0.891	0.132	0	0.828	0.227	0.321	0.208	0.927
id143	0.879	0.444	0.613	0.828	0.033	0.676	0.826	0.99	0.956	0.988	0.493	0.112	0.039	0.263	0.269	0.212	0.632	0.533	0.459	0.044	0.12	0.394	0.058	0.536	0.179	0.242	0.793	0.287	0.298	0.067	0.664	0.167	0.637	0.106	0.409	0.422	0.615	0.229	0.964	0.39	0.938	0.905	0.175	0.036	0.712	0.544	0.303	0.086	0.8
id144	0.433	0.318	0.651	0.901	0.462	0.852	1	0.981	0.98	0.975	0.66	0	0	0.117	0.091	0.053	0.386	0.237	0.199	0.022	0.18	0.364	0.034	0.402	0.266	0.225	0.66	0.172	0.389	0.204	0.195	0.035	0.708	0.315	0.471	0.568	0.713	0.175	0.988	0.486	0.922	0.913	0.033	0.17	0.8	0.05	0.336	0.2	0.861
id145	0.329	0.181	0.614	0.845	0.063	0.673	1	0.643	0	0.988	0.704	0.084	0	0.204	0.302	0.131	0.366	0.25	0.287	0.023	0.36	0.409	0.048	0.411	0.596	0.09	0.797	0.051	0.257	0.194	0.608	0.144	0.973	0.626	0.928	0.837	0.979	0.718	0.991	0.295	0.382	0.8	0.179	0.088	0.541	0.33	0.287	0.078	0.941
id146	0.691	0.129	0.711	0.865	0.039	0.767	0.955	0.974	0.952	0.97	0.748	0.12	0.053	0.198	0.253	0.226	0.279	0.12	0.189	0	0.213	0.188	0.041	0.588	0.388	0.147	0.75	0.15	0.402	0.296	0.837	0.284	0.644	0.427	0.582	0.695	0.837	0.339	0.975	0.452	0.798	0.959	0.1	0.184	0.788	0.288	0.299	0.029	0.538
id147	0.658	0.25	0.8	0.944	0.5	0.818	0.48	0.964	0.525	0.969	0.786	0.125	0	0.667	0.286	0.385	0.1	0.182	0.24	0	0.292	0.344	0.105	0.357	0.5	0.233	0.25	0.387	0.545	0.235	0.455	0.4	0.857	0.579	0.667	0.714	0.867	0.4	1	0.667	0.769	0.938	0.174	0	0.667	0.048	0.708	0.182	0.909
id148	0.607	0.211	0.677	0.678	0.013	0.694	0.986	0.975	0.948	0.976	0.822	0.133	0.065	0.188	0.151	0.046	0.419	0.3	0.49	0	0.107	0.316	0.015	0.606	0.414	0.065	0.757	0.143	0.24	0.24	0.289	0	0.67	0.297	0.291	0.396	0.534	0.182	0.953	0.291	0.824	0.907	0.098	0.083	0.683	0.189	0.396	0.431	0.871
id149	0.758	0.342	0.458	0.858	0.101	0.536	0.82	0.984	0.431	1	0.709	0.087	0.023	0.2	0.25	0.127	0.771	0.664	0.607	0	0.326	0.453	0.107	0.439	0.464	0.137	0.823	0.323	0.235	0.235	0.376	0	0.899	0.419	0.511	0.574	0.718	0.386	0.988	0.462	0	0.855	0.184	0.132	0.648	0.324	0.426	0.083	0.934
id150	0.535	0.347	0.644	0.686	0.017	0.828	0.973	0.945	0.962	0.979	0.812	0.16	0.012	0.117	0.024	0.025	0.87	0.714	0.812	0.056	0.013	0.271	0	0.595	0.779	0.167	0.785	0.075	0.442	0.096	0.551	0.046	0.56	0.096	0.331	0.326	0.531	0.339	0.981	0.216	0.529	0.896	0.097	0.061	0.698	0.083	0.371	0.157	0.899
id151	0.37	0.234	0.696	0.779	0.037	0.779	0.973	0.96	0.972	0.966	0.834	0.066	0.015	0.136	0.078	0.021	0.34	0.319	0.365	0.065	0.183	0.408	0.15	0.482	0.312	0.136	0.667	0.183	0.5	0.071	0.692	0.186	0.898	0.381	0.611	0.647	0.814	0.526	0.988	0.382	0.412	0.878	0.148	0.125	0.734	0.121	0.269	0.105	0.895
id152	0.445	0.19	0.638	0.836	0.055	0.752	0.592	1	0.986	0.983	0.843	0.145	0	0.145	0.15	0.083	0.125	0.158	0.099	0.039	0.169	0.457	0.102	0.646	0.559	0.355	0.534	0.187	0.549	0.392	0.489	0	0.877	0.515	0.845	0.917	0.854	0.378	0.956	0.206	0.42	0.73	0.192	0	0.63	0.137	0.602	0.19	0.883
id153	0.408	0.473	0.641	0.874	0.387	0.826	0.988	0.984	0.959	0.981	0.399	0.129	0.043	0.062	0.022	0.021	0.62	0.481	0.404	0.032	0.214	0.179	0.082	0.195	0.397	0.087	0.855	0.047	0.667	0.097	0.239	0.042	0.529	0.062	0.139	0.358	0.463	0.118	0.974	0.321	0.817	0.913	0.036	0	0.862	0.396	0.136	0.151	0.844
id154	0.356	0.467	0.844	0.82	0.587	0.877	0.969	0.974	0.97	0.964	0.848	0.039	0.057	0.139	0.125	0.047	0.603	0.438	0.643	0	0.442	0.411	0.032	0.411	0.805	0.043	0.837	0.128	0.291	0.215	0.722	0.276	0.898	0.515	0.823	0.7	0.878	0.289	0.889	0.417	0.857	0.786	0.147	0.122	0.5	0.388	0.468	0	0.714
id155	0.914	0.463	0.5	0.798	0.05	0.718	0.485	1	0.985	0.97	0.868	0.137	0	0.105	0.167	0	0.921	0.767	0.744	0.136	0.141	0.536	0.078	0.432	0.432	0.077	0.612	0.056	0.367	0.054	0.304	0.039	0.832	0.5	0.583	0.718	0.803	0.682	1	0.432	0.452	1	0.143	0	0.683	0.068	0.393	0.304	0.882
id156	0.477	0.4	0.593	0.912	0.473	0.762	0.876	0.982	0.492	0.971	0.393	0.071	0.016	0.062	0.061	0	0.304	0.234	0.242	0	0.02	0.243	0.091	0.5	0.08	0.074	0.447	0.172	0.484	0.181	0.447	0.028	0.614	0.016	0.179	0.424	0.5	0.1	1	0.5	0.515	0.933	0.02	0.083	0.853	0.124	0.392	0.164	0.764
id157	0.634	0.279	0.597	0.927	0	0.969	0.929	0.976	0.968	0.979	0.814	0.042	0.029	0.125	0.097	0.121	0.349	0.286	0.125	0.048	0.059	0.288	0.097	0.339	0.613	0.219	0.878	0.097	0.714	0.234	0.394	0	0.806	0.404	0.388	0.607	0.754	0.225	1	0.816	0.892	0.694	0.215	0.065	0.838	0.373	0.417	0.13	0.824
id158	0.578	0.35	0.752	0.781	0	0.753	0.81	0.949	0.956	0.962	0.85	0.1	0.053	0.42	0.394	0.286	0.538	0.408	0.466	0.037	0.782	0.36	0.031	0.276	0.452	0.091	0.618	0.186	0.382	0	0.598	0.18	0.884	0.409	0.556	0.667	0.765	0.294	0.982	0.291	0	0.897	0.135	0.096	0.724	0.243	0.636	0.154	0.961
id159	0.838	0.35	0.636	0.863	0.037	0.801	0.925	0.988	0.979	0.945	0.703	0.229	0.023	0.058	0.117	0.071	0.405	0.36	0.343	0	0.417	0.19	0.036	0.44	0.225	0.104	0.644	0.078	0.474	0.065	0.566	0.046	0.701	0.25	0.408	0.522	0.701	0.131	0.963	0.189	0.486	0.927	0.059	0.1	0.8	0.407	0.304	0.197	0.759
id160	0.556	0.203	0.623	0.921	0.03	0.621	0.827	0.99	0.985	0.987	0.695	0.069	0	0.074	0.128	0.075	0.544	0.353	0.319	0.032	0.049	0.431	0.068	0.76	0.398	0.111	0.828	0.171	0.368	0.173	0.608	0.253	0.787	0.456	0.748	0.717	0.892	0.596	0.961	0.618	0.395	0.943	0.176	0.158	0.412	0.444	0.471	0.177	0.889
id161	0.542	0.153	0.661	0.923	0.914	0.796	0.943	0.743	0.453	0.977	0.556	0.081	0	0.075	0.112	0.038	0.548	0.456	0.556	0	0.057	0.392	0.035	0.391	0.344	0.137	0.521	0.024	0.378	0.198	0.411	0.048	0.769	0.552	0.479	0.549	0.725	0.29	0.961	0.368	0.352	0.844	0.186	0.081	0.816	0.478	0.338	0.054	0.919
id162	0.454	0.221	0.732	0.729	0.015	0.765	0.482	1	0.964	0.989	0.848	0.037	0.056	0	0.096	0.064	0.433	0.382	0.273	0	0.04	0.231	0.06	0.472	0.52	0	0.694	0.115	0.358	0.16	0.469	0.172	0.892	0.395	0.436	0.557	0.741	0.358	0.985	0.2	0.873	0.955	0.035	0.056	0.638	0.099	0.33	0.21	0.85
id163	0.659	0.378	0.829	0.904	0.341	0.639	1	0.936	0.622	1	0.759	0.049	0	0.443	0.479	0.328	0.414	0.521	0.603	0.63	0.621	0.511	0.068	0.443	0.284	0.092	0.547	0.096	0.537	0.133	0.64	0.244	0.707	0.5	0.557	0.622	0.915	0.414	0.967	0.547	0.337	0.813	0.105	0.056	0.622	0.253	0.571	0.137	0.756
id164	0.639	0.375	0.648	0.851	0.018	0.825	0.941	1	0.963	0.962	0.664	0.208	0	0.241	0.223	0.024	0.688	0.491	0.584	0	0.2	0.276	0.054	0.485	0.27	0.109	0.77	0.043	0.382	0.238	0.396	0	0.912	0.356	0.624	0.76	0.864	0.404	0.972	0.404	0.777	0.881	0.137	0.13	0.7	0.571	0.286	0.184	0.857
id165	0.905	0.253	0.539	0.799	0.019	0.78	0.885	0.989	0.918	1	0.673	0.11	0.04	0.11	0.211	0.119	0.659	0.434	0.539	0.028	0.039	0.461	0.133	0.624	0.484	0.302	0.721	0.224	0.5	0.094	0.545	0.029	0.838	0.51	0.647	0.711	0.837	0.354	0.978	0.571	0.406	0.906	0.216	0.123	0.673	0.535	0.219	0.243	0.908
id166	0.721	0.333	0.769	0.746	0.013	0.696	0.832	0.99	0.951	0.979	0.785	0.023	0.014	0.121	0.186	0.092	0.876	0.667	0.867	0.024	0.022	0.26	0.011	0.396	0.128	0.08	0.678	0.083	0.197	0.165	0.346	0.02	0.588	0.321	0.464	0.664	0.658	0.455	0.955	0.394	0.847	0.926	0.052	0.158	0.776	0.552	0.34	0.086	0.934
id167	0.556	0.416	0.66	0.801	0.044	0.837	0.325	0.641	0.962	0.995	0.657	0.033	0	0.08	0.092	0.033	0.321	0.179	0.309	0.013	0.102	0.193	0.015	0.451	0.393	0.059	0.787	0.078	0.516	0.112	0.612	0.22	0.534	0.098	0.228	0.328	0.484	0.106	0.994	0.357	0	0.857	0.035	0	0.833	0.451	0.45	0.068	0.93
id168	0.654	0.154	0.915	0.808	0.02	0.87	1	0.978	0.894	0.985	0.804	0.132	0	0.195	0.174	0.105	0.526	0.474	0.44	0	0.167	0.528	0.09	0.516	0.681	0.193	0.731	0.147	0.562	0.404	0.533	0.022	0.981	0.72	0.949	0.896	1	0.474	0.962	0.5	0	0.924	0.301	0.133	0.596	0.192	0.386	0.222	0.954
id169	0.842	0.248	0.625	0.847	0.045	0.782	0.957	0.984	0.96	0.961	0.69	0.181	0.024	0.172	0.207	0.067	0.511	0.574	0.427	0	0.095	0.238	0.069	0.512	0.474	0.211	0.906	0.147	0.369	0.165	0.46	0.018	0.742	0.371	0.515	0.638	0.661	0.205	0.987	0.378	0.56	0.908	0.176	0.133	0.702	0.11	0.464	0.154	0.907
id170	0.872	0.367	0.684	0.822	0.03	0.792	0.962	0.973	0.991	0.97	0.489	0.093	0.016	0.064	0.055	0	0.481	0.208	0.294	0.05	0.023	0.102	0.027	0.561	0.481	0.095	0.655	0.052	0.379	0.154	0.366	0	0.833	0.191	0.468	0.508	0.689	0.5	0.981	0.31	0.375	0.91	0.057	0	0.944	0.327	0.151	0	0.857
id171	0.646	0.521	0.649	0.789	0.045	0.725	0.974	0.861	0.544	0.988	0.735	0.067	0	0.105	0.175	0.067	0.446	0.386	0.404	0.027	0.25	0.299	0.061	0.489	0.517	0.125	0.794	0.103	0.44	0.148	0.406	0.019	0.636	0.404	0.526	0.676	0.779	0.542	0.974	0.455	0.845	0.826	0.099	0.088	0.629	0.224	0.427	0.138	0.891
id172	0.881	0.301	0.71	0.837	0.482	0.726	0.813	0.965	0.942	0.97	0.553	0.12	0.054	0.056	0.11	0.053	0.754	0.534	0.564	0.076	0.191	0.254	0.075	0.337	0.588	0.093	0.824	0.126	0.227	0.022	0.253	0	0.63	0.171	0.214	0.349	0.556	0.156	0.988	0.414	0.4	0.875	0.059	0.172	0.667	0.349	0.261	0.171	0.912
id173	0.918	0.194	0.685	0.785	0.034	0.786	0.982	0.949	0.526	0.973	0.672	0.2	0	0.155	0.221	0.2	0.141	0.108	0.171	0	0.231	0.429	0.077	0.486	0.469	0.093	0.566	0.096	0.632	0.25	0.32	0.021	0.667	0.315	0.448	0.568	0.709	0.139	0.976	0.431	0	0.823	0.174	0.067	0.581	0.307	0.426	0.279	0.826
id174	0.587	0.29	0.619	0.911	0.014	0.693	0.978	0.641	0.549	1	0.741	0.063	0	0.14	0.11	0.064	0.125	0.186	0.192	0	0.243	0.366	0.043	0.5	0.405	0.2	0.832	0.115	0.132	0	0.688	0.308	0.725	0.177	0.409	0.481	0.566	0.044	0.96	0.325	0.432	0.977	0.208	0.032	0.658	0.113	0.366	0.034	0.865
id175	0.741	0.227	0.503	0.726	0.021	0.642	1	0.654	0.494	0.96	0.812	0.081	0.021	0.18	0.239	0.167	0.621	0.57	0.718	0	0.11	0.418	0.037	0.539	0.363	0.184	0.607	0.185	0.443	0.15	0.406	0	0.854	0.567	0.565	0.656	0.798	0.359	0.94	0.5	0.917	0.824	0.144	0.133	0.712	0.219	0.441	0.182	0.883
id176	0.897	0.311	0.727	0.876	0.452	0.921	0.932	0.74	0.954	0.982	0.758	0.126	0	0.133	0.165	0.038	0.415	0.384	0.376	0.023	0.908	0.376	0.041	0.59	0.351	0.224	0.492	0.106	0.529	0.189	0.398	0.027	1	0.637	0.896	0.806	1	0.76	1	0.347	0.347	0.867	0.075	0	0.825	0.336	0.161	0.321	0.912
id177	0.492	0.431	0.5	0.699	0.443	0.819	0.972	0.984	0.974	0.985	0.613	0.157	0.013	0.112	0.157	0.023	0.945	0.661	0.802	0	0.03	0.164	0.082	0.336	0.146	0.092	0.778	0.054	0.284	0.171	0.434	0	0.775	0.127	0.459	0.559	0.69	0.268	0.965	0.367	0	0.908	0.067	0.044	0.694	0.128	0.513	0.069	0.967
id178	0.762	0.203	0.67	0.689	0.088	0.662	0.887	0.939	0.96	0.976	0.655	0.104	0.028	0.244	0.274	0.156	0.815	0.559	0.791	0.128	0.656	0.448	0.108	0.359	0.783	0.085	0.525	0.293	0.58	0.169	0.459	0	0.935	0.604	0.748	0.755	0.971	0.455	0.915	0.18	0.569	0.862	0.272	0.191	0.585	0.309	0.386	0.273	0.82
id179	0.901	0.447	0.458	0.792	0.031	0.812	0.488	0.971	0.927	1	0.729	0.034	0	0	0.048	0	0.576	0.524	0.473	0	0.034	0.403	0.021	0.11	0.087	0	0.853	0.117	0.6	0	0.522	0.358	0.691	0.153	0.293	0.492	0.557	0.155	1	0.26	0.515	0.925	0.037	0.077	0.765	0.31	0.259	0.25	0.938
id180	0.672	0.074	0.712	0.718	0.03	0.588	0.982	0.981	0.937	0.989	0.454	0.1	0	0.143	0.212	0.065	0.44	0.396	0.408	0	0.056	0.434	0.092	0.787	0.385	0.165	0.729	0.093	0.192	0.292	0.337	0.026	0.781	0.315	0.597	0.631	0.844	0.23	1	0.53	0.873	0.926	0.236	0.2	0.689	0.13	0.535	0	0.802
id181	0.852	0.329	0.692	0.815	0.607	0.713	0.967	0.986	0.965	1	0.611	0.124	0.02	0.369	0.326	0.184	0.346	0.264	0.243	0	0.056	0.513	0.068	0.569	0.435	0.232	0.679	0.2	0.483	0.121	0.59	0.402	0.648	0.34	0.478	0.612	0.709	0.222	0.985	0.446	0.961	0.934	0.164	0.154	0.852	0.073	0.326	0.071	0.845
id182	0.794	0.185	0.831	0.76	0.037	0.814	0.708	0.99	0.931	0.988	0.707	0.229	0.019	0.28	0.286	0.12	0.295	0.204	0.203	0.062	0.361	0.542	0.088	0.476	0.688	0.186	0.648	0.288	0.304	0.256	0.481	0.029	0.927	0.647	0.684	0.794	0.934	0.138	0.961	0.639	0	0.807	0.323	0.154	0.516	0.364	0.435	0.303	0.809
id183	0.625	0.28	0.726	0.801	0.52	0.711	1	0.965	0.943	0.979	0.657	0.2	0.122	0.316	0.235	0.03	0.754	0.5	0.41	0.044	0.164	0.492	0.081	0.615	0.28	0.341	0.755	0.236	0.556	0.101	0.473	0.111	0.784	0.441	0.478	0.676	0.838	0.393	0.983	0.292	0.394	0.813	0.262	0.041	0.544	0.457	0.242	0.067	0.702
id184	0.565	0.286	0.718	0.923	0.408	0.65	0.98	0.984	0.953	0.98	0.631	0.159	0.028	0.234	0.194	0.1	0.685	0.593	0.683	0.045	0.058	0.317	0.068	0.489	0.265	0.14	0.87	0.119	0.316	0.202	0.415	0.029	0.737	0.327	0.46	0.58	0.711	0.27	0.976	0.381	0.796	0.896	0.107	0	0.735	0.204	0.333	0.143	0.884
id185	0.395	0.034	0.557	0.822	0.016	0.816	0.949	0.751	0.392	0.969	0.679	0.068	0	0.188	0.133	0.055	0.103	0.051	0.066	0	0.327	0.463	0.138	0.44	0.255	0.113	0.356	0.164	0.5	0.167	0.582	0.046	0.798	0.54	0.757	0.929	0.948	0.339	1	0.612	0.372	0.8	0.245	0.156	0.4	0.05	0.687	0.34	0.929
id186	0.611	0.114	0.758	0.819	0	0.618	0.777	0.984	0.984	0.977	0.861	0.134	0.029	0.155	0.191	0.036	0.308	0.267	0.381	0	0.047	0.389	0.067	0.549	0.737	0.027	0.91	0.284	0.64	0.113	0.69	0.259	0.778	0.243	0.333	0.382	0.708	0.244	0.952	0.338	0.802	0.83	0.136	0	0.381	0.214	0.206	0.097	0.897
id187	0.882	0.54	0.66	0.796	0.007	0.652	0.966	0.987	0.967	0.983	0.685	0.242	0.007	0.291	0.223	0.108	0.763	0.702	0.667	0.081	0.169	0.466	0.03	0.571	0.419	0.233	0.861	0.07	0.333	0.147	0.408	0.058	0.845	0.561	0.665	0.748	0.81	0.597	0.973	0.286	0.864	0.926	0.096	0.093	0.709	0.236	0.383	0.162	0.945
id188	0.514	0.66	0.633	0.881	0.459	0.747	0.969	0.975	1	0.98	0.722	0.057	0	0.127	0.248	0.13	0.55	0.3	0.411	0	0.129	0.411	0.04	0.34	0.411	0.13	0.461	0.039	0.42	0.034	0.39	0.044	0.868	0.528	0.679	0.689	0.718	0.514	0.949	0.523	0.604	0.91	0.131	0	0.829	0.057	0.379	0.091	0.969
id189	0.249	0.211	0.481	0.86	0.035	0.755	1	0.612	0.92	1	0.693	0.121	0	0.103	0.134	0.06	0.559	0.486	0.424	0.1	0.17	0.344	0.071	0.5	0.542	0.153	0.615	0.2	0.541	0.19	0.353	0	0.739	0.442	0.648	0.618	0.8	0.333	0.989	0.438	0.853	0.88	0.085	0	0.889	0.486	0.288	0.14	0.703
id190	0.68	0.408	0.474	0.827	0.015	0.76	0.97	0.978	0.963	0.985	0.648	0.121	0	0.188	0.187	0.059	0.194	0.097	0.208	0	0.025	0.335	0.048	0.374	0.5	0.142	0.8	0.164	0.561	0.135	0.308	0.027	0.786	0.485	0.524	0.606	0.735	0.365	0.906	0.365	0.895	0.829	0.133	0.031	0.781	0.079	0.337	0.245	0.791
id191	0.756	0.424	0.54	0.858	0	0.747	1	0.951	0.956	0.943	0.685	0.129	0	0.169	0.216	0.059	0.651	0.694	0.645	0.048	0.086	0.407	0	0.459	0.637	0.181	0.786	0.132	0.194	0.245	0.287	0	0.93	0.562	0.558	0.581	0.662	0.65	1	0.388	0.518	0.9	0.233	0.042	0.625	0.356	0.622	0.559	0.919
id192	0.651	0.292	0.608	0.796	0.069	0.707	0.928	0.655	0.59	0.982	0.664	0.127	0.081	0.102	0.105	0.066	0.354	0.118	0.294	0	0.039	0.549	0	0.374	0.398	0.304	0.767	0.208	0.597	0.392	0.298	0	0.877	0.622	0.792	0.813	1	0.521	0.952	0.35	0	0.815	0.267	0.226	0.544	0.129	0.523	0.176	0.958
id193	0.904	0.32	0.595	0.817	0.039	0.675	1	0.983	0.965	0.956	0.84	0.102	0	0.129	0.142	0.034	0.726	0.573	0.636	0	0.108	0.277	0.038	0.54	0.157	0.064	0.843	0.075	0.392	0.076	0.328	0.019	0.701	0.315	0.327	0.385	0.648	0.327	0.984	0.513	0.427	0.869	0.127	0.099	0.556	0.145	0.428	0.106	0.833
id194	0.801	0.113	0.455	0.838	0.039	0.48	1	0.645	0.571	0.967	0.478	0.092	0	0.147	0.158	0.115	0.912	0.86	0.671	0.091	0.132	0.313	0.018	0.556	0.418	0.33	0.5	0.411	0.38	0.278	0.444	0.031	0.972	0.792	0.863	0.972	0.955	0.731	0.937	0.429	0.777	0.877	0.205	0.079	0.612	0.402	0.404	0.368	0.7
id195	0.925	0.284	0.474	0.857	0.055	0.777	0.95	0.968	0.921	0.977	0.672	0.112	0.031	0.284	0.203	0.085	0.86	0.87	0.874	0	0.297	0.299	0.038	0.589	0.252	0.245	0.446	0.074	0.538	0.127	0.528	0.042	0.922	0.429	0.398	0.616	0.686	0.237	0.982	0.8	0.726	0.694	0.156	0.171	0.842	0.225	0.323	0.122	0.925
id196	0.845	0.257	0.607	0.876	0.542	0.732	0.803	0.769	0.545	0.988	0.641	0	0.051	0.368	0.409	0.273	0.457	0.213	0.298	0	0.266	0.435	0.012	0.709	0.155	0.298	0.479	0.237	0.442	0.097	0.838	0.18	0.772	0.353	0.624	0.757	0.775	0.219	0.949	0.529	0.792	0.891	0.093	0	0.795	0.286	0.455	0	0.933
id197	0.944	0.138	0.736	0.788	0.025	0.688	0.848	0.982	0.525	0.98	0.518	0.093	0.068	0.123	0.133	0.058	0.97	0.82	0.659	0	0.016	0.514	0.141	0.359	0.837	0.264	0.583	0.17	0.337	0.197	0.619	0.071	0.909	0.656	0.716	0.684	0.921	0.352	1	0.344	0.366	0.921	0.277	0.624	0.66	0.118	0.587	0.154	0.942
id198	0.738	0.061	0.592	0.799	0.046	0.592	0.872	0.707	0.918	1	0.667	0.123	0	0.113	0.128	0.081	0.742	0.41	0.396	0	0.049	0.397	0.072	0.5	0.538	0.165	0.724	0.23	0.448	0.366	0.415	0	0.866	0.396	0.423	0.65	0.752	0.192	0.966	0.361	0.472	0.889	0.253	0.639	0.582	0.196	0.462	0.222	0.662
id199	0.624	0.308	0.673	0.789	0.024	0.732	0.947	0.961	0.974	0.979	0.757	0.19	0.022	0.256	0.284	0.178	0.588	0.452	0.469	0.045	0.096	0.388	0.138	0.437	0.556	0.14	0.583	0.263	0.407	0.141	0.325	0	0.867	0.516	0.422	0.679	0.859	0.222	0.97	0.317	0.398	0.884	0.134	0.172	0.526	0.442	0.218	0.116	0.808
id200	0.229	0.289	0.574	0.838	0	0.792	0.812	0.935	0.956	1	0.617	0.05	0	0.199	0.148	0.034	0.462	0.434	0.432	0.044	0.084	0.304	0.037	0.402	0.583	0.084	0.695	0.075	0.318	0.133	0.307	0	0.614	0.485	0.419	0.568	0.699	0.229	0.983	0.577	0.647	0.781	0.2	0.066	0.796	0.169	0.321	0.314	0.946
id201	0.881	0.255	0.718	0.862	0.424	0.898	0.841	0.981	0.938	1	0.61	0.138	0	0.337	0.339	0.22	0.293	0.24	0.412	0	0.544	0.394	0.037	0.512	0.234	0.223	0.766	0.132	0.61	0.092	0.375	0	0.453	0.404	0.349	0.607	0.528	0.153	1	0.786	0.512	0.896	0.063	0.088	0.657	0.361	0.456	0.429	0.915
id202	0.656	0.028	0.851	0.52	0.067	0.523	0.966	0.981	0.932	0.982	0.758	0.108	0.029	0.089	0.218	0.065	0.477	0.341	0.446	0	0.5	0.477	0.088	0.305	0.398	0.107	0.409	0.235	0.34	0.349	0.429	0.039	0.806	0.5	0.485	0.602	0.738	0.079	0.955	0.236	0.5	0.769	0.142	0.24	0.4	0.088	0.379	0.102	0.881
id203	0.351	0.214	0.747	0.671	0.022	0.64	0.978	0.957	0.919	0.926	0.709	0.204	0.047	0.283	0.287	0.1	0.782	0.722	0.575	0.636	0.239	0.342	0.04	0.581	0.733	0.21	0.478	0.188	0.378	0.078	0.648	0.051	0.93	0.519	0.755	0.662	0.959	0.5	0.985	0.387	0.419	0.721	0.285	0.279	0.415	0.556	0.355	0	0.931
id204	0.936	0.206	0.708	0.761	0.416	0.664	1	0.959	0.973	0.971	0.472	0.154	0	0.325	0.453	0.28	0.147	0.134	0.154	0.085	0.303	0.351	0.044	0.5	0.189	0.213	0.765	0.07	0.339	0.09	0.314	0.071	0.64	0.167	0.261	0.368	0.612	0.163	0.972	0.37	0	0.897	0.019	0.035	0.741	0.544	0.29	0.114	0.919
id205	0.564	0.281	0.536	0.858	0.015	0.779	0.283	0.939	0.936	1	0.624	0.016	0.044	0	0.053	0.057	0.574	0.415	0.604	0.065	0.11	0.358	0.035	0.41	0.144	0.225	0.924	0.074	0.571	0.229	0.441	0.05	0.842	0.319	0.598	0.621	0.835	0.438	0.946	0.462	0.485	0.872	0.029	0	0.603	0.328	0.265	0.22	0.94
id206	0.476	0.206	0.701	0.737	0.486	0.8	0.915	0.677	0.969	0.973	0.695	0.043	0.053	0.062	0.088	0	0.549	0.426	0.492	0	0.395	0.169	0.014	0.569	0.079	0.198	0.707	0.114	0.581	0.146	0.679	0.022	0.577	0.085	0.184	0.486	0.641	0.044	0.989	0.188	0	0.762	0.017	0	0.917	0.176	0.123	0.194	0.871
id207	0.503	0.31	0.637	0.771	0.025	0.924	0.962	1	0.976	0.957	0.888	0.154	0.055	0.061	0.081	0.05	0.315	0.143	0.352	0.038	0.468	0.48	0.037	0.578	0.653	0.144	0.846	0.269	0.306	0.348	0.648	0.066	0.805	0.411	0.453	0.55	0.697	0.25	0.958	0.569	0.879	0.866	0.179	0.235	0.732	0.434	0.176	0.39	0.857
id208	0.681	0.205	0.777	0.841	0.491	0.74	0.755	1	0.98	0.975	0.713	0.171	0	0.118	0.178	0.103	0.718	0.6	0.624	0	0.103	0.5	0.088	0.742	0.462	0.175	0.808	0.14	0.303	0.19	0.629	0.17	0.672	0.576	0.642	0.779	0.799	0.443	0.946	0.534	0.761	0.815	0.144	0.029	0.475	0.337	0.403	0.241	0.912
id209	0.564	0.259	0.545	0.784	0.03	0.755	0.901	0.981	0.984	0.973	0.841	0.204	0.02	0.281	0.23	0.025	0.923	0.637	0.758	0	0.131	0.265	0.024	0.459	0.19	0.063	0.644	0.162	0.321	0.161	0.259	0.022	0.631	0.114	0.242	0.356	0.485	0.036	0.978	0.298	0.43	0.901	0.087	0.086	0.891	0.085	0.308	0.129	0.889
id210	0.444	0.408	0.659	0.869	0	0.732	1	1	0.914	0.974	0.774	0.132	0.034	0	0.056	0	0.83	0.433	0.436	0.048	0.254	0.228	0.035	0.5	0.382	0.099	0.82	0.047	0.538	0.18	0.729	0	0.833	0.382	0.512	0.699	0.73	0.591	1	0.138	0.425	0.894	0.087	0	0.66	0.052	0.431	0.26	0.438
id211	0.301	0.317	0.656	0.734	0.044	0.82	1	0.974	0.972	1	0.609	0	0	0.123	0.099	0	0.466	0.354	0.458	0.057	0.086	0.481	0.038	0.434	0.289	0.248	0.833	0.163	0.384	0.192	0.355	0	0.574	0.217	0.398	0.539	0.737	0.302	0.959	0.208	0.491	0.906	0.132	0.1	0.633	0.167	0.436	0.221	0.945
[truncated: 498 more columns]

## Sheet: Mcseq CpG in LAmodel
id	cg16348003	cg08477332	cg23611477	cg03061435	cg11965913	cg08861456	cg22509179	cg22674798	cg00833614	cg27535305	cg08859206	cg25767906	cg01059116	cg20205188	cg04764907	cg04194432	cg07243138	cg05590274	cg13286116	cg23097878	cg10938684	cg07745373	cg13520651	cg24851651	cg09084244	cg13586425	cg25772418	cg15260428	cg06813297	cg11146691	cg06611532	cg00495681	cg05313263	cg11481687	cg09998151	cg04306507	cg26396452	cg18872420	cg07307142	cg01768446	cg19949948	cg26039662	cg23758822	cg17201438	cg19719312	cg04170623	cg22305850	cg17386473	cg02819655
id1	0.72	0.043	0.949	0.034	0.147	0.37	0.99	0.836	0.089	0.085	0.035	0.078	0.094	0.871	0.188	0	0.701	0.405	0.449	0.659	0.935	0.323	0.027	0.947	0.99	0.843	0.938	0.89	0.954	0.43	0.773	0	0.581	0.171	0	0.729	0.938	0.47	0.553	0.928	0.738	0.375	0.019	0.626	0.375	0.783	0.714	0.913	0.567
id2	0.774	0.051	0.295	0.076	0.086	0.639	0.96	0.875	0.014	0.168	0.028	0.029	0.051	0.96	0.211	0	0.874	0.482	0.183	0.173	0.907	0.119	0.247	0.611	0.948	0.84	0.971	0.612	1	0.348	0.943	0	0.292	0.014	0	0.712	1	0.495	0.8	0.952	0.462	0.14	0.668	0.471	0.24	0.934	0.9	0.945	0.934
id3	0.827	0.026	0.979	0.106	0.023	0.344	0.981	0.824	0.032	0.105	0.027	0.028	0.051	0.893	0.206	0	0.69	0.319	0.239	0.393	0.986	0.16	0.11	0.96	0.98	0.813	0.922	0.811	0.573	0.455	0.903	0.108	0.32	0.279	0	0.673	0.944	0.323	0.681	0.972	0.61	0.163	0.622	0.48	0.09	0.843	0.745	0.931	0.712
id4	0.862	0.471	0.971	0.085	0.542	0.239	0.947	0.839	0.061	0.07	0.012	0.019	0.081	0.955	0.189	0	0.652	0.261	0.23	0.41	0.987	0.214	0.221	0.967	0.965	0.932	0.948	0.642	1	0.457	0.875	0.017	0.398	0.029	0	0.807	0.981	0.317	0.683	0.924	0.602	0.165	0.006	0.331	0.239	0.847	0.516	0.979	0.407
id5	0.874	0.427	1	0.038	0.453	0.701	0.98	0.82	0.016	0.12	0.073	0.06	0.025	0.785	0.107	0	0.789	0.293	0.282	0.58	0.422	0.391	0.206	0.463	0.965	0.845	0.914	0.804	0.946	0.312	0.837	0	0.337	0.142	0.523	0.62	0.914	0.552	0.619	0.952	0.685	0.208	0	0.573	0.27	0.912	0.756	0.943	0.682
id6	0.869	0.409	0.974	0.093	0.056	0.642	1	0.949	0.042	0.042	0	0.027	0.088	0.952	0.236	0	0.832	0.459	0.378	0.698	0.468	0.27	0.298	0.53	0.981	0.727	0.978	0.784	0.977	0.333	0.516	0.018	0.457	0.07	0	0.892	0.978	0.63	0.716	0.943	0.503	0.36	0.02	0.642	0.078	0.815	0.828	0.909	0.869
id7	0.846	0.368	0.976	0.034	0.083	0.377	0.971	0.88	0.059	0.022	0.042	0.035	0.165	0.932	0.304	0	0.524	0.438	0.304	0.457	0.935	0.261	0.186	0.959	0.979	0.857	0.913	0.73	0.965	0.302	0.927	0.021	0.47	0.186	0	0.806	0.892	0.571	0.872	0.971	0.667	0.304	0.026	0.443	0.402	0.843	0.729	0.463	0.841
id8	0.733	0.05	0.971	0.062	0.517	0.595	0.967	0.969	0.04	0.14	0.048	0.013	0.181	0.962	0.168	0	0.698	0.323	0.305	0.557	0.91	0.352	0.254	0.977	0.978	0.843	0.969	0.855	1	0.328	0.787	0.036	0.39	0.017	0	0.673	0.982	0.512	0.44	0.938	0.5	0.41	0	0.587	0.518	0.928	0.709	0.939	0.906
id9	0.879	0.029	0.96	0.025	0.061	0.336	0.969	0.921	0.036	0.029	0.034	0.036	0.119	0.892	0.211	0	0.808	0.446	0.119	0.228	0.597	0.237	0.191	0.952	0.979	0.809	0.965	0.764	0.917	0.213	0.938	0.031	0.132	0.063	0	0.681	0.875	0.552	0.66	0.932	0.461	0.097	0.023	0.414	0.292	0.923	0.432	0.969	0.912
id10	0.788	0.054	0.974	0	0.07	0.39	0.962	0.826	0.06	0.064	0.022	0.015	0.189	0.943	0.159	0.032	0.686	0.448	0.222	0.472	0.952	0.271	0.133	0.908	0.959	0.897	0.938	0.815	0.971	0.138	0.864	0.047	0.391	0.312	0.03	0.73	1	0.287	0.5	0.953	0.538	0.162	0.055	0.624	0.218	0.802	0.821	0.94	0.887
id11	0.874	0.504	0.971	0.038	0.443	0.376	1	0.849	0.06	0.081	0.027	0.06	0.128	0.917	0.128	0	0.817	0.273	0.099	0.333	0.969	0.621	0.123	0.976	0.49	0.865	0.931	0.729	1	0.188	0.823	0.016	0.388	0.236	0.443	0.79	0.779	0.689	0.78	0.985	0.617	0.114	0.029	0.654	0.281	0.825	0.868	0.926	0.879
id12	0.787	0.023	0.71	0.039	0.079	0.37	0.983	0.912	0.106	0.078	0.019	0.051	0.167	0.93	0.176	0.39	0.808	0.473	0.286	0.382	0.958	0.5	0.066	0.554	0.975	0.811	0.799	0.812	1	0.275	0.644	0.041	0.303	0.01	0.5	0.697	1	0.278	0.635	0.965	0.761	0.092	0.027	0.432	0.22	0.821	0.518	0.955	0.904
id13	0.806	0.046	0.984	0	0.201	0.409	0.971	0.841	0.055	0.057	0.03	0.072	0.143	0.959	0.303	0	0.719	0.365	0.287	0.75	0.984	0.404	0	1	0.99	0.956	0.958	0.936	1	0.281	0.753	0.02	0.567	0.124	0	0.864	0.981	0.497	0.773	0.959	0.57	0.083	0.01	0.585	0.298	0.855	0.573	0	0.827
id14	0.825	0.027	0.986	0.054	0.144	0.426	0.966	0.879	0.021	0.071	0.084	0.077	0.154	0.958	0.243	0	0.667	0.145	0.365	0.605	0.935	0.174	0.135	0.949	0.46	0.892	0.962	0.88	0.989	0.347	0.825	0.025	0.408	0.286	0.459	0.712	0.978	0.492	0.867	1	0.673	0.09	0.016	0.496	0.277	0.76	0.716	0.952	0.835
id15	0.683	0.07	0.981	0.014	0.273	0.591	0.979	0.885	0.006	0.032	0.032	0.047	0	0.915	0.151	0	0.642	0.426	0.255	0.547	0.991	0.083	0.068	0.506	0.962	0.768	0.804	0.847	0.957	0.144	0.87	0.007	0.339	0.068	0	0.602	0.931	0.255	0.695	0.939	0.56	0.082	0.026	0.509	0.188	0.916	0.822	0.948	0.824
id16	0.917	0.399	0.992	0.052	0.016	0.387	0.96	0.885	0.067	0.052	0.083	0.075	0.065	0.9	0.223	0.446	0.742	0.439	0.232	0.4	0.874	0.283	0.243	0.942	0.988	0.84	0.912	0.836	1	0.343	0.588	0.027	0.364	0.254	0	0.788	1	0.641	0.897	0.934	0.573	0.167	0.064	0.5	0.234	0.867	0.424	0.932	0.927
id17	0.872	0.489	0.991	0.037	0.062	0.357	0.976	0.824	0	0.064	0.032	0.036	0.049	1	0.219	0	0.839	0.451	0.192	0.373	0.906	0.102	0.25	0.923	0.968	0.846	0.981	0.776	1	0.209	0.911	0.017	0.358	0.111	0	0.808	0.875	0.241	0.463	0.98	0.432	0.176	0.005	0.462	0.26	0.929	0.848	0.922	0.882
id18	0.856	0.049	0.923	0	0.036	0.385	0.972	0.935	0	0.099	0.042	0.014	0.118	0.944	0.143	0.344	0.829	0.433	0.106	0.158	0.982	0.176	0.19	0.976	0.989	0.966	0.951	0.74	0.467	0.319	0.408	0.021	0.268	0.241	0	0.52	0.97	0.146	0.6	1	0.365	0.061	0.059	0.483	0.24	0.95	0.8	0.867	0.49
id19	0.906	0.437	0.941	0	0.022	0.489	0.964	0.824	0.062	0.048	0.051	0.036	0.056	0.745	0.084	0	0.762	0.324	0.055	0.193	0.924	0.029	0.081	0.974	0.561	0.974	0.944	0.71	0.953	0.144	0.872	0	0.15	0.013	0	0.472	1	0.123	0.606	1	0.323	0.043	0.028	0.348	0.182	0.823	0.883	0.333	0.933
id20	0.841	0.514	0.98	0	0.349	0.647	0.988	0.913	0.047	0.041	0.039	0.014	0.119	1	0.222	0.289	0.619	0.397	0.369	0.682	0.873	0.543	0.222	0.979	0.972	0.94	0.937	0.779	1	0.25	0.783	0.058	0.422	0.138	0	0.795	0.938	0.709	0.474	0.967	0.685	0.213	0.013	0.638	0.336	0.787	0.869	0.389	0.769
id21	0.806	0.028	0.98	0.034	0.09	0.352	0.99	0.927	0.041	0.079	0.039	0.026	0.076	1	0.33	0	0.891	0.253	0.087	0.41	0.709	0.408	0.22	0.967	0.97	0.909	0.945	0.89	0.975	0.328	0.899	0	0.188	0	0	0.477	1	0.472	0.544	1	0.66	0.195	0.018	0.418	0.171	0.922	0.933	0.505	0.409
id22	0.804	0.021	1	0.024	0.061	0.366	0.984	0.918	0.011	0.06	0.036	0.021	0.074	0.949	0.098	0.56	0.901	0.412	0.101	0.217	0.943	0.235	0.308	0.979	0.981	0.857	0.975	0.787	0.957	0.229	0.641	0.015	0.287	0.204	0	0.787	1	0.223	0.803	1	0.468	0.069	0.079	0.576	0.278	0.907	0.941	0.976	0.426
id23	0.839	0.432	1	0	0.575	0.377	1	0.829	0.069	0.105	0.013	0.043	0.013	0.953	0.295	0	0.822	0.327	0.097	0.208	0.933	0.058	0.083	0.964	0.974	0.917	1	0.732	0.511	0.367	0.612	0	0.209	0.065	0	0.589	0.857	0.895	0.707	0.982	0.448	0.208	0.012	0.488	0.08	0.871	0.398	0.494	0.384
id24	0.841	0.015	0.978	0	0.111	0.404	0.945	0.973	0.065	0.083	0.027	0	0.14	0.944	0.22	0.031	0.698	0.464	0.256	0.297	0.917	0.625	0.097	0.91	0.946	0.88	0.98	0.797	0.975	0.233	0.923	0.019	0.471	0.111	0	0.788	0.882	0.212	0.639	0.987	0.478	0.132	0.019	0.435	0.204	0.928	0.895	0.98	0.455
id25	0.818	0.021	0.794	0	0.067	0.5	0.954	0.745	0.143	0.087	0.032	0.095	0.203	0.926	0.296	0	0.679	0.46	0.412	0.682	0.948	0.263	0.091	1	0.938	1	0.962	0.911	1	0.333	0.781	0	0.463	0.351	0	0.754	0.967	0.532	0.723	0.963	0.5	0.202	0.016	0.567	0.267	0.819	0.814	0.913	0.833
id26	0.841	0.015	0.975	0.077	0.144	0.34	0.978	0.84	0.109	0.111	0.071	0.106	0.062	0.909	0.178	0	0.697	0.288	0.224	0.459	0.971	0.238	0.205	0.927	0.541	0.797	0.95	0.833	0.964	0.336	0.955	0.021	0.463	0.163	0	0.71	0.95	0.543	0.854	0.853	0.532	0.246	0.032	0.448	0.292	0.953	0.816	0.506	0.789
id27	0.941	0	0.982	0.025	0.55	0.495	0.992	0.854	0.038	0.282	0.038	0.057	0.059	0.967	0.165	0	0.782	0.353	0.151	0.368	0.592	0.204	0.306	0.948	0.97	0.809	0.908	0.912	1	0.121	0.956	0	0.259	0.141	0.441	0.771	0.939	0.124	0.456	0.964	0.292	0.067	0.018	0.648	0.12	0.97	0.9	0.894	0.901
id28	0.697	0.026	0.972	0.033	0.121	0.381	0.976	0.832	0.061	0.092	0.047	0.034	0.029	0.943	0.189	0	0.609	0.419	0.276	0.512	0.961	0.317	0.136	0.545	0.468	0.837	0.92	0.824	0.976	0.382	0.942	0.03	0.474	0.291	0	0.65	1	0.221	0.788	0.969	0.607	0.176	0.012	0.478	0.229	0.876	0.795	0.543	0.845
id29	0.791	0.062	0.973	0.034	0.255	0.357	0.989	0.947	0.026	0.09	0.031	0.033	0.129	0.872	0.2	0	0.816	0.34	0.186	0.273	0.958	0.136	0.139	0.944	0.412	0.956	0.974	0.624	0	0.347	0.409	0.034	0.393	0.011	0.03	0.724	0.933	0.21	0.829	0.967	0.605	0.157	0.011	0.643	0.41	0.89	0.753	0.939	0.835
id30	0.851	0.023	0.974	0	0.102	0.358	0.987	0.875	0.026	0.048	0.017	0.018	0.116	1	0.2	0	0.856	0.379	0.053	0.121	0.957	0.208	0.119	0.95	0.981	0.955	0.983	0.735	1	0.348	0.518	0.049	0.181	0.291	0.5	0.346	1	0.155	0.736	0.982	0.346	0.138	0.03	0.495	0.293	0.785	0.854	0.495	0.919
id31	0.93	0.449	0.983	0	0.02	0.444	0.933	0.845	0.034	0.036	0	0.013	0.098	0.458	0.21	0	0.786	0.333	0.051	0.346	0.953	0.17	0.205	0.916	1	0.906	0.931	0.818	1	0.323	0.88	0.013	0.318	0	0.443	0.488	0.917	0.099	0.695	1	0.419	0.083	0.01	0.72	0.118	0.93	1	0.967	0.933
id32	0.779	0.032	0.944	0.033	0.081	0.386	0.979	0.935	0.03	0.083	0	0.02	0.132	1	0.2	0	0.794	0.386	0.246	0.358	0.963	0.169	0.301	0.973	0.992	0.944	0.975	0.858	0.952	0.317	0.678	0	0.44	0.36	0.031	0.39	1	0.23	0.662	0.982	0.445	0.179	0.03	0.404	0.266	0.987	0.88	0.935	0.902
id33	0.779	0.02	1	0	0.037	0.526	0.987	0.771	0.054	0.097	0.018	0	0.065	1	0.203	0	0.813	0.348	0.153	0.276	0.913	0.234	0.074	0.981	0.99	0.853	0.911	0.765	0.956	0.357	0.526	0.012	0.209	0.023	0	0.55	0.983	0.491	0.807	0.979	0.547	0.265	0	0.753	0.254	0.872	0.857	0.917	0.786
id34	0.775	0.029	0.99	0	0.274	0.573	1	0.89	0.058	0.069	0.081	0.065	0.125	0.434	0.238	0	0.814	0.231	0.394	0.557	0.903	0.282	0.214	0.946	0.972	0.778	0.964	0.907	0.978	0.361	0.924	0.061	0.367	0.156	0	0.849	0.975	0.294	0.517	1	0.846	0.402	0.021	0.5	0.241	0.888	0	0.339	0.805
id35	0.878	0.457	0.982	0	0.021	0.554	0.98	0.763	0.06	0.048	0.015	0.017	0.12	0.885	0.256	0	0.818	0.416	0.335	0.562	0.966	0.447	0.169	0.954	0.605	0.844	0.961	0.849	0.982	0.263	0.933	0	0.277	0.042	0.558	0.815	0.966	0.243	0.823	0.914	0.589	0.168	0.01	0.71	0.289	0.861	0.879	0.966	0.9
id36	0.937	0.064	1	0.03	0.228	0.748	0.967	0.794	0	0.053	0.02	0.039	0.029	0.943	0.222	0	0.797	0.273	0.052	0.341	0.962	0.182	0.164	0.984	1	0.764	0.826	0.698	0.306	0.47	0.889	0.048	0.216	0.014	0.379	0.673	0.835	0.313	0.473	0.98	0.361	0.113	0.029	0.411	0.158	0.919	0.025	0.868	0.947
id37	0.728	0.562	0.981	0.123	0.851	0.765	0.983	0.81	0.064	0.11	0.031	0.033	0.104	0.408	0.408	0.414	0.73	0.31	0.174	0.524	0.583	0.27	0.12	0.968	0.397	0.81	0.952	0.791	0.479	0.345	0.914	0.025	0.371	0.186	0	0.603	0.947	0.576	0.762	0.968	0.586	0.118	0.018	0.443	0.16	0.77	0.564	0.526	0.476
id38	0.85	0.078	0.69	0.225	0.071	0.575	0.955	0.903	0.06	0.064	0	0	0.133	0.756	0.324	0	0.581	0.368	0.38	0.656	0.947	0.382	0.111	0.905	0.963	0.908	0.971	0.867	1	0.37	0.689	0.027	0.5	0.04	0	0.879	1	0.425	0.717	0.961	0.72	0.5	0.02	0.671	0.225	0.698	0.519	0.356	0.513
id39	0.771	0.024	0.963	0.037	0.225	0.589	0.971	0.819	0.056	0.09	0	0.037	0.217	0.885	0.147	0	0.59	0.211	0.436	0.56	0.921	0.33	0.263	0.954	0.979	0.803	0.95	0.891	0.963	0.41	0.897	0.014	0.533	0.298	0	0.872	0.977	0.457	0.66	0.972	0.8	0.207	0.015	0.397	0.263	0.805	0.317	0.45	0.301
id40	0.72	0.052	0.983	0.027	0.063	0.442	0.983	0.938	0.03	0.069	0.057	0.034	0.089	0.939	0.181	0	0.793	0.379	0.319	0.5	0.478	0.649	0.169	0.97	0.953	0.938	1	0.825	1	0.506	0.622	0.036	0.47	0.025	0	0.636	0.879	0.193	0.812	0.959	0.625	0.044	0.011	0.462	0.14	0.914	0.852	0.928	0.423
id41	0.808	0.022	0.988	0.023	0.122	0.577	0.965	0.951	0.058	0.058	0.021	0.015	0.084	0.529	0.209	0	0.829	0.466	0.217	0.632	0.934	0.18	0.183	0.476	0.576	0.949	0.929	0.832	0.574	0.241	0.921	0	0.363	0.036	0	0.708	0.925	0.286	0.706	0.962	0.568	0.327	0.015	0.586	0.297	0.851	0.866	0.943	0.83
id42	0.81	0	0.974	0	0.301	0.342	0.952	0.932	0.042	0.112	0	0.099	0.092	0.961	0.15	0	0.685	0.347	0.155	0.569	0.954	0.426	0	0.527	0.99	1	0.975	0.875	1	0.26	1	0.014	0.479	0.137	0	0.733	1	0.558	0.821	0.935	0.328	0.218	0.036	0.514	0.137	0.887	1	0.981	0.941
id43	0.862	0.075	0.963	0.029	0.115	0.358	0.966	0.846	0.081	0.067	0	0.029	0.016	1	0.118	0	0.758	0.597	0.146	0.212	0.555	0.385	0.222	0.942	0.989	0.83	0.968	0.735	0.66	0.192	1	0	0.273	0.159	0	0.765	0.976	0.158	0.743	0.963	0.414	0.195	0.019	0.635	0.103	0.879	0.947	0.579	0.83
id44	0.715	0.014	0.977	0	0.186	0.462	0.964	0.836	0.054	0.074	0.036	0.012	0.128	0.875	0.301	0	0.646	0.56	0.366	0.48	0.929	0.273	0.191	0.941	0.981	0.734	0.85	0.793	1	0.176	0.867	0.014	0.448	0.071	0	0.81	0.926	0.291	0.843	0.89	0.5	0.311	0.041	0.43	0.271	0.852	0.79	0.973	0.757
id45	0.716	0	1	0	0.239	0.348	0.941	0.893	0.053	0.034	0.037	0.058	0.072	0.963	0.184	0	0.688	0.439	0.362	0.585	0.965	0.151	0.148	0.913	0.433	0.756	0.656	0.794	0.962	0.299	0.701	0.623	0.577	0.132	0.424	0.841	0.98	0.936	0.639	0.89	0.471	0.233	0.031	0.284	0.191	0.76	0.733	0.928	0.796
id46	0.831	0.03	0.99	0.048	0.234	0.36	0.957	0.907	0.023	0.109	0.034	0.074	0.054	0.596	0.169	0	0.868	0.559	0.26	0.355	0.973	0.115	0.155	0.943	0.98	0.903	0.953	0.887	1	0.374	0.951	0.048	0.53	0.237	0	0.724	0.905	0.175	0.755	0.962	0.57	0.118	0.011	0.406	0.225	0.784	0.85	0.892	0.845
id47	0.825	0.097	0.974	0	0.042	0.596	0.991	0.909	0.013	0.068	0.014	0.014	0.085	0.612	0.186	1	0.833	0.671	0.236	0.803	0.934	0.51	0.329	0.486	0.971	0.689	0.72	0.805	0.471	0.5	0.667	0	0.328	0.238	0	0.831	0.976	0.308	0.678	1	0.51	0.083	0	0.5	0.215	0.892	0.867	1	0
id48	0.603	0	1	0.07	0.032	0.723	0.941	0.876	0	0.264	0.096	0.113	0.081	0.455	0.126	0	0.741	0.411	0.094	0.15	0.925	0.078	0.079	0.481	0.984	0.778	0.89	0.802	0.385	0.099	0.833	0	0.301	0.286	0	0.844	0.963	0.171	0.811	1	0.385	0.091	0	0.524	0.132	0.81	0.829	0.381	0.833
id49	0.82	0.034	1	0	0.093	0.457	0.973	0.821	0.025	0.08	0.013	0.042	0.091	0.927	0.33	0	0.759	0.456	0.15	0.218	1	0.217	0.227	0.939	0.973	0.828	0.947	0.864	0.961	0.27	0.472	0.026	0.272	0.31	0.027	0.393	0.949	0.545	0.5	0.962	0.432	0.086	0	0.383	0.248	0.936	0.924	0.436	0.866
id50	0.849	0.028	1	0.081	0.5	0.58	0.972	0.919	0.059	0.153	0.025	0.051	0.112	0.5	0.283	0	0.766	0.58	0.311	0.602	0.807	0.366	0.136	1	1	1	1	0.85	0.909	0.268	0.899	0	0.494	0.357	0	0.66	1	0.413	0.453	0.933	0.82	0.465	0	0.649	0.089	0.872	0.847	0.971	0.786
id51	0.795	0.062	1	0.05	0.046	0.5	1	0.917	0.053	0.155	0.07	0.052	0.029	0.767	0.303	0	0.695	0.521	0.105	0.632	0.929	0.351	0.311	0.905	1	0.785	0.875	0.934	1	0.487	1	0	0.333	0.252	0	0.662	0.973	0.408	0.588	0.979	0.392	0.146	0	0.811	0.343	0.922	0.895	0.883	0.333
id52	0.821	0.022	0.824	0	0.06	0.514	0.956	0.795	0.111	0.099	0.069	0.024	0.056	1	0.207	0	0.6	0.304	0.132	0.205	0.759	0.293	0.059	0.971	0.418	0.721	0.825	0.621	0	0.221	0.928	0.02	0.292	0.097	0	0.63	0.91	0.216	0.786	1	0.328	0.133	0	0.302	0.243	0.792	0.592	0.446	0.808
id53	0.847	0.527	0.959	0.034	0.301	0.607	0.876	0.895	0.017	0.266	0.053	0.041	0.11	0.603	0.13	0.558	0.726	0.521	0.199	0.329	0.875	0.329	0.091	0.935	0.958	0.926	0.89	0.861	1	0.424	0.584	0.031	0.268	0.022	0.556	0.912	0.984	0.191	0.8	0.981	0.727	0.12	0	0.585	0.342	0.811	0.889	0.879	0.49
id54	0.794	0.027	1	0	0.127	0.629	0.949	0.893	0.03	0.126	0	0	0.117	0.83	0.305	0.073	0.747	0.221	0.229	0.485	1	0.226	0.226	0.914	0.5	0.83	1	0.789	1	0.231	0.959	0	0.276	0.33	0	0.631	1	0.249	0.62	0.92	0.64	0.063	0.018	0.283	0.188	0.932	0.887	0.919	0.893
id55	0.818	0.029	1	0.138	0.038	0.397	0.967	0.765	0.101	0.112	0	0.093	0.115	0.9	0.297	0.041	0.767	0.318	0.299	0.543	0.912	0.36	0.302	0.329	0.975	0.893	0.926	0.838	1	0.301	0.967	0.043	0.423	0.023	0	0.703	0.958	0.548	0.7	0.936	0.635	0.248	0.079	0.518	0.267	0.967	0.906	0.947	0.858
id56	0.774	0.03	1	0.083	0.105	0.34	1	0.936	0.149	0.058	0.027	0	0.083	0.345	0.226	0	0.866	0.574	0.171	0.338	0.897	0.184	0.238	0.919	0.928	0.948	0.912	0.802	1	0.408	0.887	0	0.237	0.169	0	0.77	1	0.154	0.724	1	0.5	0.324	0.02	0.192	0.257	0.933	0.87	1	0.926
id57	0.848	0.017	0.988	0	0.086	0.618	1	1	0.023	0.068	0	0	0.081	0.958	0.2	0	0.843	0.353	0.072	0.244	0.62	0.191	0.66	0.37	0.95	0.811	0.975	0.769	0.542	0.387	0.926	0.017	0.352	0.077	0	0.515	0.956	0.404	0.949	0.905	0.591	0.02	0	0.648	0.169	0.884	0.941	0.952	0.911
id58	0.807	0.062	0.963	0	0.086	0.58	1	0.796	0.051	0.142	0	0.139	0.026	0.956	0.279	0	0.756	0.419	0.407	0.667	0.632	0.417	0.393	0.522	1	0.791	0.797	0.444	1	0.261	0.842	0.023	0.458	0.306	0	0.74	1	0.28	0.55	0.97	0.714	0.275	0.108	0.444	0.226	0.81	0.919	0.935	0.742
id59	0.756	0.027	0.971	0.039	0.161	0.397	0.985	0.894	0.027	0.144	0.025	0.027	0.023	0.945	0.212	0.042	0.753	0.247	0.131	0.457	0.402	0.457	0.127	0.5	0.556	0.733	0.768	0.723	1	0.161	1	0.023	0.324	0.083	0	0.857	0.969	0.382	0.684	0.948	0.628	0.157	0.017	0.698	0.337	0.949	0.877	0.97	0.882
id60	0.859	0.471	0.673	0	0.527	0.318	0.982	0.866	0.035	0.169	0.073	0	0.06	0.714	0.085	0.574	0.871	0.392	0.062	0.046	0.798	0.141	0.206	0.353	0	1	1	0.673	1	0.366	0.677	0.046	0.083	0.014	0.583	0.457	0.954	0.147	0.718	0.959	0.479	0.044	0.033	0.548	0.042	0.884	0.403	0	0
id61	0.733	0.039	0.99	0.037	0.143	0.531	0.972	0.863	0.048	0.054	0.049	0.036	0.079	0.889	0.126	0	0.691	0.533	0.196	0.406	0.979	0.277	0.123	0.981	0.981	0.875	0.956	0.865	0.505	0.301	0.612	0.017	0.521	0.025	0.033	0.788	0.936	0.57	0.7	0.895	0.547	0.223	0	0.479	0.292	0.805	0.791	0.443	0.682
id62	0.849	0.378	0.972	0.071	0.394	0.376	0.957	0.867	0.035	0.167	0.035	0.058	0.116	0.902	0.269	0	0.714	0.316	0.398	0.64	0.93	0.25	0.14	0.949	0.979	0.864	0.942	0.821	1	0.391	0.809	0.014	0.566	0.55	0	0.736	0.979	0.706	0.734	0.983	0.6	0.338	0.015	0.558	0.404	0.876	0.379	0.47	0.369
id63	0.8	0.059	0.985	0	0.056	0.392	0.98	0.897	0.049	0.094	0.075	0.031	0.033	1	0.211	0	0.688	0.132	0.214	0.66	0	0.5	0.192	0.831	0.545	0.818	0.883	0.895	0.453	0.391	0.853	0	0.393	0.107	0	0.785	0.959	0.27	0.714	0.91	0.618	0.032	0.019	0.675	0.175	0.85	0.882	0.948	0
id64	0.78	0.014	0.982	0.053	0.446	0.593	0.95	0.885	0.037	0.138	0.017	0.018	0.124	0.561	0.112	0.419	0.721	0.279	0.185	0.447	0.908	0.275	0.145	0.889	0.971	0.956	0.955	0.856	1	0.721	0.566	0.011	0.47	0.169	0	0.814	0.89	0.259	0.75	0.943	0.545	0.284	0.635	0.764	0.243	0.767	0.803	0.88	0.807
id65	0.684	0.354	0.965	0	0.053	0.394	1	0.819	0.154	0.167	0.092	0.155	0.124	0.857	0.133	0	0.689	0.206	0.183	0.457	1	0.26	0.178	0.418	0.413	0.775	0.895	0.838	1	0.365	0.875	0	0.323	0.043	0	0.711	0.977	0.296	0.615	0.931	0.6	0.184	0	0.592	0.206	0.807	0.404	0.431	0.676
id66	0.821	0.032	0.962	0	0.119	0.473	1	0.886	0.075	0.016	0	0	0.115	0.95	0.259	0	0.82	0.273	0.077	0.149	0.984	0.34	0.132	0.929	0.99	0.895	0.983	0.823	1	0.295	0.951	0.018	0.189	0.222	0	0.667	0.959	0.071	0.606	0.958	0.444	0.026	0.022	0.359	0.25	0.926	1	0.982	0.917
id67	0.899	0.583	1	0.093	0.084	0.426	0.978	0.842	0.04	0.148	0.028	0	0.092	0.914	0.223	0	0.759	0.423	0.202	0.423	0.861	0.241	0.352	0.899	0.971	0.889	0.964	0.789	1	0.286	0.741	0.031	0.4	0.028	0	0.348	1	0.128	0.74	0.947	0.523	0.065	0.022	0.529	0.215	0.959	0.807	0.94	0.805
id68	0.85	0.021	0.978	0.034	0.092	0.42	0.951	0.678	0.037	0.088	0.097	0.043	0.134	0.841	0.2	0	0.756	0.273	0.147	0.581	0.95	0.41	0.172	0.966	0.489	0.97	0.885	0.897	0.926	0.328	0.659	0.018	0.574	0.011	0.441	0.739	0.931	0.588	0.386	0.922	0.678	0.227	0.018	0.462	0.391	0.926	0.397	0.355	0.716
id69	0.756	0.035	0.977	0.05	0.062	0.27	0.958	0.894	0.075	0.146	0.098	0.079	0.201	0.921	0.264	0	0.543	0.26	0.48	0.688	0.974	0.534	0.22	0.975	0.961	1	0.907	0.84	1	0.416	0.764	0.045	0.632	0.198	0	0.829	0.977	0.558	0.558	1	0.692	0.5	0.027	0.607	0.549	0.819	0.564	0.911	0.244
id70	0.928	0	0.966	0.041	0.355	0.664	0.981	0.843	0.019	0.057	0.031	0.036	0.07	1	0.121	0	0.872	0.46	0.111	0.202	0.6	0.186	0.296	0.979	0.461	0.691	0.869	0.764	0.5	0.42	0.5	0	0.414	0	0.742	0.5	0.881	0.308	0.5	1	0.436	0.053	0.033	0.42	0.105	0.866	0.932	0.383	0.5
id71	0.854	0.017	0.979	0	0.025	0.539	0.989	0.738	0.058	0.106	0.019	0.081	0.069	0.578	0.115	0	0.816	0.408	0.219	0.402	0.985	0.12	0.133	0.968	0.99	0.778	0.842	0.819	1	0.264	0.838	0.021	0.419	0.444	0	0.612	0.863	0.655	0.519	0.955	0.769	0.077	0.011	0.595	0.34	0.82	0.867	0.919	0.888
id72	0.822	0.39	0.675	0.032	0.313	0.314	0.941	0.888	0.042	0.097	0.103	0.065	0.195	0.944	0.152	0	0.75	0.265	0.049	0.346	0.953	0.325	0.282	0.957	0.451	0.92	0.907	0.782	1	0.534	0.918	0	0.288	0.206	0	0.578	0.955	0.42	0.8	0.981	0.344	0.094	0.055	0.551	0.134	0.772	0.916	0.494	0.844
id73	0.824	0.056	0.93	0.16	0.063	0.381	0.959	0.965	0.044	0.083	0	0	0.074	0.664	0.158	0	0.521	0.19	0.193	0.382	0.576	0.37	0.158	0.904	1	0.933	0.968	0.873	0.944	0.574	0.971	0	0.433	0.061	0.378	0.662	0.919	0.63	0.563	0.947	0.581	0.127	0.017	0.523	0.24	0.872	0.861	0.97	0.807
id74	0.83	0.033	0.962	0.069	0.225	0.596	0.956	0.835	0.089	0.056	0	0.013	0.107	0.966	0.17	0	0.744	0.41	0.144	0.534	0.552	0.355	0.091	0.958	0.433	0.848	0.843	0.937	0.51	0.231	0.663	0	0.24	0.202	0	0.624	0.965	0.138	0.719	0.977	0.481	0.256	0.014	0.5	0.365	0.872	0.965	0.97	0.857
id75	0.868	0	0.977	0.033	0.069	0.345	0.988	0.845	0.068	0.103	0.038	0.027	0.017	0.907	0.225	0	0.653	0.408	0.177	0.184	0.89	0.22	0.094	0.866	0.967	0.806	0.838	0.97	0.385	0.28	0.972	0.014	0.23	0.017	0	0.649	0.905	0.357	0.7	0.944	0.589	0.036	0.02	0.538	0.187	0.865	0.938	1	0.897
id76	0.82	0.016	0.671	0	0.126	0.604	0.97	0.838	0.085	0.154	0.067	0.056	0.168	0.844	0.244	0.5	0.693	0.333	0.166	0.394	0.94	0.5	0.158	0.938	0.97	0.878	0.97	0.929	0.944	0.33	0.706	0.029	0.46	0.162	0.059	0.872	0.983	0.262	0.791	0.984	0.833	0.154	0	0.706	0.316	0.916	0.849	0.382	0.709
id77	0.845	0.45	0.974	0	0.024	0.229	0.99	0.816	0.05	0.084	0.015	0.031	0.146	0.966	0.122	0.508	0.765	0.59	0.103	0.291	0.982	0.307	0.317	0.933	0.977	1	0.952	0.816	0.941	0.163	0.898	0	0.443	0.181	0	0.802	0.951	0.207	0.686	0.98	0.494	0.104	0	0.561	0.14	0.83	0.831	0.947	0.814
id78	0.774	0.596	0.692	0.092	0.419	0.5	0.967	0.676	0.075	0.154	0.097	0.103	0	0.452	0.211	0.424	0.607	0.437	0.115	0.642	0.915	0.304	0.161	1	0.937	0.855	0.974	0.939	0.915	0.538	0.602	0.046	0.5	0.113	0.45	0.667	0.94	0.586	0.403	0.914	0.375	0.269	0	0.456	0.5	0.676	0.541	0.403	0.596
id79	0.832	0.019	0.985	0.057	0.213	0.537	0.989	0.94	0.077	0.044	0.05	0.027	0.113	1	0.13	0	0.875	0.318	0.048	0.511	0.603	0.494	0.256	0.97	0.435	0.919	1	0.63	0.488	0.25	0.95	0.015	0.12	0.162	0.5	0.37	1	0.132	0.629	0.957	0.227	0.083	0.017	0.438	0.164	0.902	0.969	0.95	0.918
id80	0.87	0.452	1	0	0.264	0.273	0.947	0.939	0.068	0.074	0.028	0.061	0.135	1	0.228	0	0.755	0.273	0.338	0.704	0.512	0.204	0.091	0.972	0.945	0.898	0.905	0.759	1	0.203	0.824	0.078	0.188	0.201	0.5	0.614	1	0.283	0.831	0.97	0.797	0.189	0	0.824	0.07	0.957	0.883	0.955	0.866
id81	0.787	0	0.953	0	0.06	0.429	0.949	0.88	0.056	0.109	0.058	0.017	0.235	0.882	0.134	0	0.592	0.266	0.357	0.712	0.914	0.518	0.162	0.428	1	0.452	0.455	0.892	1	0.306	0.7	0.015	0.571	0.152	0	0.861	0.943	0.476	0.689	0.95	0.456	0.258	0.008	0.417	0.284	0.866	0.609	0.43	0.648
id82	0.862	0.034	0.943	0	0.058	0.32	0.984	0.912	0	0.028	0	0	0.118	0.788	0.063	0	0.792	0.254	0.112	0.325	0.949	0.233	0.061	0.936	0.436	0.921	0.944	0.891	1	0.292	0.767	0	0.341	0.14	0	0.857	0.962	0.547	0.651	1	0.634	0.543	0.039	0.529	0.324	0.862	0.658	0.946	0.276
id83	0.778	0.059	0.982	0	0.297	0.282	0.981	0.963	0.126	0.169	0	0	0.186	1	0.262	0	0.783	0.441	0.234	0.22	0.956	0.198	0.191	0.915	0.433	0.78	0.967	0.885	1	0.488	0.486	0.027	0.444	0	0	0.581	1	0.289	0.674	1	0.356	0.158	0.026	0.85	0.195	0.816	0.898	0.371	0.956
id84	0.808	0	0.948	0.044	0.113	0.393	1	0.86	0.022	0.075	0.042	0.066	0.101	1	0.109	0	0.812	0.193	0.112	0.38	0.918	0.345	0.111	0.937	1	0.711	0.899	0.953	1	0.212	1	0.028	0.229	0.028	0	0.708	1	0.265	0.956	1	0.579	0.261	0	0.6	0.256	0.985	0.407	0.509	0.276
id85	0.851	0.07	0.988	0.067	0.052	0.833	1	0.8	0.032	0.077	0.045	0.045	0.151	0.905	0.286	0	0.818	0.583	0.342	0.421	0.944	0.2	0.212	1	0.966	0.839	0.956	0.767	0.949	0.405	0.524	0.036	0.419	0.41	0.414	0.695	1	0.275	0.419	0.954	0.737	0.115	0.044	0.76	0.172	0.836	0.735	0.519	0.891
id86	0.791	0	0.951	0	0.023	0.466	0.963	0.875	0	0.25	0.095	0.16	0.177	0.574	0.184	0.435	0.823	0.378	0.261	0.638	0.519	0.419	0.25	0.952	0.446	0.842	0.922	0.882	1	0.2	0.871	0	0.378	0.156	0	0.803	1	0.403	0.838	1	0.774	0.171	0.055	0.622	0.378	0.907	0.677	0.838	0.737
id87	0.85	0.034	0.973	0	0.252	0.248	0.942	0.893	0	0.051	0.092	0.061	0.126	1	0.274	0	0.515	0.146	0.292	0.254	0.915	0.29	0.205	0.961	0.934	0.732	0.868	0.669	1	0.405	0.868	0	0.259	0.07	0	0.798	0.887	0.388	0.805	0.899	0.338	0.326	0.05	0.265	0.185	0.873	1	0.908	0.312
id88	0.883	0.508	0.972	0	0.474	0.739	0.956	0.879	0.041	0.056	0.023	0	0.107	0.868	0.272	0	0.882	0.317	0.125	0.256	0.895	0.201	0.293	0.984	0.991	0.94	0.966	0.792	0.968	0.424	0.705	0.016	0.366	0.174	0	0.651	0.931	0.175	0.84	0.984	0.767	0.217	0	0.67	0.155	0.872	0.865	0.955	0.925
id89	0.717	0.018	0.97	0.029	0.134	0.31	0.963	0.872	0.056	0.087	0.059	0	0.038	0.956	0.182	0	0.67	0.281	0.283	0.488	0.933	0.267	0.071	0.885	0.96	0.915	0.943	0.922	1	0.286	0.912	0.014	0.359	0.143	0	0.766	1	0.326	0.486	0.965	0.523	0.279	0.028	0.411	0.219	0.915	0.877	0.884	0.733
id90	0.846	0.09	1	0	0.218	0.64	1	0.921	0.049	0.168	0	0.085	0.194	1	0.333	0	0.67	0.42	0.443	0.485	0.438	0.07	0.295	0.409	0.969	0.907	0.907	0.915	1	0.403	1	0	0.443	0.273	0	0.5	0.941	0.609	0.463	0.92	0.529	0.153	0.024	0.78	0.25	0.888	0.794	0.348	0.695
id91	0.801	0.427	0.705	0.17	0.099	0.5	0.934	0.873	0	0.101	0.045	0.044	0.153	0.88	0.267	0	0.78	0.468	0.248	0.5	0.911	0.165	0.091	0.948	0.5	0.515	0.649	0.954	0.961	0.58	0.588	0.028	0.252	0.022	0	0.727	0.965	0.346	0.62	0.961	0.635	0.211	0.043	0.621	0.153	0.825	0.839	0.349	0.443
id92	0.749	0.055	0.943	0	0.088	0.469	0.959	0.768	0.029	0.121	0	0.041	0.095	0.929	0.202	0.053	0.759	0.433	0.116	0.282	1	0.217	0.167	1	0.936	0.929	0.959	0.903	1	0.215	0.708	0.035	0.18	0.159	0	0.57	1	0.147	0.333	0.908	0.38	0.283	0.031	0.618	0.134	0.85	1	0.977	0.97
id93	0.717	0.045	0.99	0.041	0.41	0.329	0.976	0.864	0.041	0.091	0.055	0.015	0.02	0.914	0.244	0	0.752	0.258	0.288	0.529	0.915	0.296	0.178	0.965	0.504	0.671	0.76	0.872	0.967	0.327	0.962	0	0.471	0.396	0	0.767	0.953	0.41	0.735	0.911	0.562	0.228	0.009	0.466	0.47	0.839	0.726	0.917	0.381
id94	0.847	0	0.983	0.642	0.116	0.437	0.979	0.925	0.046	0.053	0.031	0	0.195	1	0.051	0	0.771	0.358	0.22	0.478	0.908	0.364	0.113	0.958	0.019	0.71	1	0.761	1	0.13	0.839	0	0.295	0.041	0	0.938	1	0.189	0.588	0.938	0.5	0.034	0.022	0.325	0.033	0.763	0.69	1	0.747
id95	0.754	0	1	0	0.25	0.5	0.966	0.882	0	0.099	0	0	0.126	0.629	0.172	0	0.754	0.525	0.179	0.22	0.934	0.337	0.629	1	0.958	1	0.964	0.838	0.821	0.629	0.87	0	0.527	0.36	0.629	0.735	1	0.305	0.538	0.87	0.194	0.123	0	0.383	0.23	0.782	0.877	0.885	0.861
id96	0.936	0.971	0.986	0	0.406	0.376	0.972	0.874	0.059	0.158	0	0	0.096	0.944	0.168	0.109	0.908	0.293	0.208	0.598	0.927	0.488	0.262	0.406	1	0.935	0.966	0.888	0.845	0.438	1	0.056	0.508	0.207	0.942	0.578	1	0.343	0.692	0.921	0.441	0.12	0.031	0.698	0.225	0.979	0.94	0.977	0.943
id97	0.892	0.723	0.61	0.044	0.028	0.294	0.928	1	0	0.169	0	0.054	0.072	0.872	0.253	0.613	0.7	0.36	0.153	0.351	0.925	0.282	0.158	0.906	0.981	0.795	0.805	0.772	0.383	0.22	0.67	0	0.47	0.358	0	0.596	1	0.322	0.727	0.964	0.5	0.434	0	0.38	0.202	0.774	0.723	0.882	0.746
id98	0.788	0	0.986	0	0.095	0.526	0.99	0.91	0.014	0.073	0	0.014	0.084	1	0.224	0	0.805	0.6	0.21	0.304	0.944	0.338	0.172	0.96	0.955	0.841	0.904	0.867	1	0.387	0.549	0.036	0.36	0.017	0	0.765	0.946	0.292	0.651	0.954	0.52	0.152	0	0.664	0.453	0.962	0.904	0.548	0.876
id99	0.765	0.027	0.784	0	0.557	0.544	0.989	0.793	0.056	0.051	0.017	0.019	0.14	0.963	0.096	0.053	0.673	0.407	0.19	0.396	0.96	0.123	0.143	0.975	0.981	0.914	0.923	0.842	0.943	0.256	0.778	0	0.262	0.119	0.457	0.647	0.925	0.141	0.71	0.963	0.62	0.2	0.031	0.521	0.175	0.925	0.432	0.517	0.96
id100	0.853	0	0.982	0.085	0.119	0.408	1	0.959	0.086	0.203	0.024	0.05	0.076	0.842	0.13	0	0.643	0.66	0.207	0.282	0.969	0.416	0.119	0.947	0.935	1	0.969	0.825	1	0.3	1	0	0.142	0.02	0	0.716	0.975	0.269	0.783	0.917	0.7	0.102	0.027	0.375	0.181	0.871	0.937	0.463	1
id101	0.665	0.029	0.961	0.032	0.05	0.549	0.968	0.846	0.072	0.072	0.028	0.031	0.104	0.951	0.219	0	0.61	0.356	0.396	0.669	0.887	0.361	0.041	0.968	0.509	0.865	0.911	0.894	0.962	0.279	0.68	0.038	0.574	0.034	0	0.797	0.982	0.526	0.714	0.959	0.691	0.24	0.006	0.5	0.524	0.823	0.425	0.881	0.814
id102	0.842	0.018	1	0.061	0.152	0.4	1	0.889	0.013	0.05	0	0.033	0.05	0.816	0.194	0	0.892	0.528	0.114	0.231	0.51	0.371	0.094	0.536	0.98	0.859	0.969	0.877	0.93	0.553	0.947	0	0.142	0.098	0.716	0.547	0.797	0.105	0.851	0.978	0.632	0.243	0.024	0.329	0.042	0.795	0.519	0.925	0.9
id103	0.798	0	1	0.103	0.054	0.387	0.976	0.837	0.035	0	0.049	0	0.095	0.667	0.259	0	0.754	0.39	0.12	0.367	1	0.295	0.153	0.902	0.912	0.82	1	0.866	0.837	0.193	0.538	0	0.279	0.091	0	0.861	1	0.2	0.475	1	0.419	0.24	0	0.48	0.368	0.946	1	0.887	0.346
id104	0.766	0.061	0.957	0	0.259	0.331	0.963	0.86	0.115	0.115	0.013	0.014	0.199	1	0.218	0.027	0.707	0.534	0.237	0.804	0.939	0.41	0.118	0.944	0.402	0.914	0.842	0.855	0.362	0.233	0.394	0.016	0.515	0.07	0	0.761	0.966	0.374	0.81	0.96	0.474	0.327	0	0.376	0.275	0.792	0.848	0.974	0.314
id105	0.865	0.016	0.983	0.051	0.5	0.554	0.967	0.872	0.07	0.064	0.053	0.054	0.052	1	0.167	0.544	0.724	0.171	0.301	0.513	0.948	0.239	0.067	0.961	0.974	0.907	0.967	0.894	1	0.388	0.869	0.031	0.545	0.105	0	0.688	0.961	0.593	0.857	0.895	0.844	0.258	0.04	0.614	0.126	0.906	0.705	0.935	0.881
id106	0.693	0.022	0.589	0.136	0.15	0.455	0.946	0.937	0.023	0	0	0	0.056	0.796	0.211	0	0.907	0.45	0.141	0.184	0.951	0.321	0.333	0.975	0.968	0.831	0.954	0.632	1	0.515	0.947	0.058	0.206	0.205	0	0.703	0.896	0.113	0.732	1	0.476	0.133	0	0.684	0.224	0.858	0.926	0.963	0.955
id107	0.733	0.033	0.649	0.025	0.1	0.408	0.94	0.916	0.033	0.052	0	0.019	0.1	0.927	0.255	0	0.773	0.174	0.19	0.481	0.92	0.247	0.117	0.904	0.979	0.659	0.74	0.832	0.962	0.346	0.667	0.017	0.24	0.111	0.051	0.767	0.968	0.264	0.66	1	0.591	0.164	0.007	0.371	0.068	0.831	0.833	0.553	0.787
id108	0.822	0.358	0.947	0.087	0.372	0.465	0.981	0.867	0.042	0.075	0.017	0.064	0.048	0.702	0.224	0.5	0.573	0.314	0.42	0.681	0.957	0.415	0.1	0.884	0.932	0.891	0.957	0.912	1	0.227	0.835	0	0.663	0.049	0.036	0.826	1	0.678	0.639	0.96	0.845	0.191	0.011	0.694	0.39	0.765	0.636	1	0.415
id109	0.767	0	0.984	0.042	0.438	0.512	0.981	0.843	0	0.12	0	0	0.055	0.262	0.133	0.637	0.702	0.378	0.112	0.365	0.638	0.33	0.294	0.418	0.505	0.784	0.794	0.761	1	0.355	0.95	0.057	0.375	0	0	0.733	1	0.147	0.718	0.936	0.618	0.081	0.031	0.796	0.149	0.963	0.851	0.491	0.324
id110	0.741	0	1	0	0.455	0.256	0.959	0.926	0.044	0.141	0.093	0.128	0.227	1	0.37	0	0.677	0.611	0.317	0.608	1	0.185	0.293	0.975	0.982	0.867	0.962	0.878	0.622	0.353	0.853	0	0.736	0.273	0	0.829	1	0.286	0.588	1	0.708	0.256	0.03	0.146	0.085	0.884	0.706	0.966	0.346
id111	0.887	0	0.948	0.113	0.259	0.514	0.981	0.926	0	0.072	0.032	0.033	0.256	0.857	0.268	0	0.8	0.5	0.338	0.345	1	0.113	0.083	0.951	0.522	0.828	1	0.881	1	0.123	0.762	0	0.396	0.42	0.673	0.701	1	0.226	0.59	0.966	0.433	0.077	0.045	0.481	0.366	0.827	0.783	0.971	0.796
id112	0.881	0.47	0.761	0.026	0.624	0.619	0.939	0.948	0.014	0.099	0	0.018	0.193	0.416	0.139	0	0.805	0.321	0.162	0.475	0.937	0.216	0.22	0.923	0.978	0.774	0.777	0.621	1	0.347	0.881	0.014	0.218	0.131	0	0.53	1	0.641	0.717	0.947	0.5	0.088	0.017	0.561	0.274	0.886	0.872	0.958	0.351
id113	0.773	0.039	0.99	0.05	0.316	0.292	0.952	0.925	0.016	0.034	0.015	0.039	0.051	0.644	0.164	0.447	0.921	0.286	0.084	0.28	0.923	0.27	0.184	0.989	1	0.827	0.973	0.783	0.924	0.366	0.887	0.049	0.179	0.184	0	0.8	0.864	0.121	0.691	0.94	0.5	0.167	0.037	0.575	0.197	0.91	0.973	0.921	0.918
id114	0.847	0.487	0.974	0.059	0.17	0.226	0.983	0.872	0.008	0.208	0.113	0.098	0.062	0.961	0.193	0	0.793	0.25	0.331	0.381	0.885	0.171	0.373	0.919	0.37	0.725	0.753	0.825	0.459	0.33	0.673	0.008	0.463	0.088	0	0.692	0.887	0.529	0.881	0.971	0.723	0.193	0.644	0.592	0.228	0.833	0.79	0.919	0.818
id115	0.812	0.018	0.989	0	0.146	0.333	0.964	0.966	0.014	0.116	0.019	0.02	0.049	0.821	0.173	0	0.589	0.515	0.442	0.712	0.937	0.26	0.1	0.918	0.97	0.5	0.611	0.849	1	0.208	0.851	0.012	0.468	0.516	0	0.855	0.985	0.681	0.636	0.945	0.824	0.091	0.025	0.484	0.2	0.885	0.775	0.95	0.836
id116	0.72	0.054	1	0	0.111	0.365	0.965	0.832	0.029	0.055	0.033	0	0.024	0.936	0.276	0	0.708	0.348	0.206	0.5	0.866	0.358	0.119	0.971	0.528	0.802	0.955	0.866	0.95	0.225	0.83	0	0.182	0.258	0	0.542	0.876	0.562	0.567	0.973	0.5	0.128	0	0.735	0.206	0.818	0.961	0.514	0.876
id117	0.777	0.027	0.971	0.062	0.153	0.382	0.983	0.837	0.049	0.107	0.045	0.036	0.148	0.926	0.204	0	0.694	0.309	0.415	0.566	0.925	0.288	0.086	0.92	0.484	0.914	0.969	0.891	0.958	0.316	0.88	0.106	0.419	0.02	0	0.881	0.983	0.711	0.5	0.961	0.51	0.136	0.028	0.275	0.27	0.904	0.788	0.903	0.869
id118	0.759	0.054	0.948	0.065	0.09	0.662	0.944	0.833	0.024	0.023	0.033	0.037	0.041	0.959	0.276	0	0.578	0.462	0.406	0.589	0.97	0.136	0.192	0.961	1	1	0.816	0.88	1	0.163	0.538	0.022	0.528	0.211	0	0.709	0.973	0.483	0.878	1	0.548	0.583	0	0.5	0.301	0.856	0.838	0.941	0.661
id119	0.676	0.1	1	0.122	0.157	0.395	0.937	0.923	0.021	0.07	0.018	0.018	0.113	0.875	0.314	0.5	0.855	0.436	0.318	0.438	0.907	0.3	0.214	0.868	0.976	0.85	0.949	0.874	0.914	0.471	0.853	0	0.423	0.221	0	0.701	1	0.271	0.729	0.985	0.439	0.082	0.03	0.555	0.36	0.929	0.732	0.984	0.824
id120	0.747	0	0.985	0.088	0.218	0.369	0.947	0.898	0.027	0.025	0.041	0.042	0.187	0.967	0.25	0	0.592	0.404	0.344	0.617	0.975	0.123	0.205	0.862	0.985	0.706	0.936	0.833	1	0.286	0.832	0.048	0.48	0	0	0.862	0.961	0.358	0.877	0.97	0.756	0.292	0.014	0.436	0.216	0.879	0.64	0.836	0.464
id121	0.614	0.023	0.981	0	0.545	0.489	0.947	0.686	0.085	0.158	0	0.032	0.166	0.962	0.308	0.303	0.716	0.295	0.223	0.44	1	0.32	0.271	0.965	0.443	0.814	0.843	0.871	0.923	0.159	0.727	0	0.355	0.117	0.04	0.509	0.921	0.264	0.778	0.972	0.338	0.113	0.037	0.422	0.326	0.959	0.752	0.434	0.914
id122	0.91	0.018	1	0.036	0.083	0.435	0.965	0.785	0.034	0.12	0.089	0.07	0.103	0.914	0.211	0	0.687	0.442	0.181	0.348	0.971	0.25	0.291	0.859	0.984	1	0.901	0.938	1	0.167	0.69	0	0.61	0.233	0.5	0.764	0.953	0.343	0.558	1	0.5	0.225	0.037	0.487	0.216	0.809	0.73	0.925	0.809
id123	0.897	0.027	0.971	0.032	0.434	0.329	1	0.849	0.044	0.15	0	0	0.039	1	0.095	0	0.797	0.415	0.216	0.429	0.932	0.292	0.233	0.974	0.984	0.891	0.8	0.872	1	0.305	0.605	0	0.59	0.253	0.407	0.581	1	0.607	0.9	0.947	0.407	0.169	0	0.5	0.089	0.944	0.94	0.908	0.913
id124	0.755	0.025	0.979	0	0.17	0.651	0.979	0.899	0.069	0.03	0	0.023	0.088	0.917	0.123	0	0.832	0.443	0.127	0.25	0.5	0.245	0.316	0.941	0.985	0.864	0.967	0.807	1	0.5	0.961	0	0.319	0.109	0	0.81	0.953	0.148	0.636	0.946	0.38	0.068	0.038	0.471	0.268	0.876	0.789	0.937	0.511
id125	0.714	0.015	0.984	0.096	0.142	0.458	0.963	0.864	0.087	0.138	0.042	0.079	0.061	0.391	0.323	0	0.695	0.392	0.297	0.549	0.931	0.268	0.146	0.96	0.936	0.882	0.944	0.893	0.963	0.455	0.97	0	0.575	0.037	0	0.851	0.976	0.373	0.59	0.978	0.731	0.224	0.044	0.527	0.304	0.853	0.86	0.929	0.378
id126	0.815	0	0.747	0	0.192	0.247	0.948	0.782	0.016	0.112	0	0.018	0.041	0.803	0.152	0	0.8	0.443	0.271	0.568	0.872	0.303	0.238	0.885	0.396	0.967	0.955	0.793	1	0.2	0.918	0.035	0.448	0.06	0	0.59	0.94	0.513	0.821	1	0.721	0.071	0	0.657	0.079	0.852	0.699	0.954	0.716
id127	0.794	0	0.978	0.094	0.077	0.5	0.981	0.933	0.049	0.128	0.034	0.034	0.162	0.923	0.141	0	0.802	0.527	0.245	0.464	0.945	0.253	0.143	0.926	0.957	1	0.97	0.885	1	0.246	0.604	0	0.445	0.426	0	0.732	0.964	0.425	0.558	1	0.75	0	0	0.444	0.268	0.829	0.948	0.952	0.933
id128	0.713	0.038	0.963	0	0.112	0.577	1	0.964	0.025	0.022	0	0.033	0.178	0.85	0.38	0	0.633	0.474	0.266	0.573	1	0.543	0.145	0.915	0.951	1	0.769	0.835	0.909	0.283	0.826	0	0.415	0.519	0	0.733	1	0.411	0.727	1	0.641	0.085	0.64	0.423	0.13	0.801	0.789	0.913	0.825
id129	0.722	0.027	0.958	0.061	0.133	0.481	0.98	0.837	0.037	0.099	0.022	0	0	0.942	0.192	0	0.808	0.579	0.147	0.128	0.607	0.184	0.065	0.545	0.983	0.956	0.844	0.777	0.62	0.415	0.921	0.051	0.241	0.08	0	0.474	0.964	0.458	0.825	0.972	0.422	0.096	0	0.598	0.151	0.842	0.832	0.93	0.857
id130	0.707	0.027	0.635	0.035	0.018	0.657	1	0.783	0.02	0.222	0.077	0.074	0.039	0.596	0.162	0	0.776	0.333	0.331	0.545	0.927	0.167	0.15	0.398	0.983	1	0.97	0.793	1	0.567	0.5	0	0.491	0.348	0.067	0.672	1	0.276	0.468	0.971	0.392	0	0	0.823	0.061	0.864	0.878	0.914	0.861
id131	0.908	0.361	0.984	0	0.159	0.485	1	0.919	0.032	0.057	0.072	0.046	0.08	1	0.338	0	0.746	0.458	0.219	0.337	0.883	0.283	0.068	1	0.983	0.795	0.912	0.854	0.919	0.283	0.789	0.039	0.366	0.199	0	0.826	1	0.289	0.585	0.965	0.554	0.097	0.675	0.616	0.357	0.928	0.844	0.971	0.511
id132	0.728	0.018	0.963	0	0.172	0.693	0.962	0.884	0.068	0.04	0.028	0.064	0.185	0.964	0.238	0	0.567	0.456	0.105	0.375	0.911	0.313	0.075	0.907	1	0.951	0.931	0.868	1	0.383	0.8	0.02	0.483	0.007	0.574	0.78	1	0.238	0.432	0.956	0.515	0.205	0.02	0.534	0.185	0.887	0.793	0.89	0.826
id133	0.892	0.532	1	0	0.053	0.519	1	0.824	0.111	0.1	0.075	0.041	0.188	0.956	0.243	0	0.844	0.429	0.561	0.797	0.973	0.462	0.039	0.537	0.978	0.87	0.903	0.897	1	0.178	0.757	0	0.656	0.333	0.657	0.714	1	0.343	0.657	1	0.523	0.129	0	0.538	0.279	0.824	0.822	0.963	0.324
id134	0.913	0.091	0.98	0.038	0.025	0.549	0.97	0.865	0.014	0.062	0.018	0.018	0.093	0.964	0.127	0	0.763	0.188	0.172	0.305	0.929	0.216	0.182	1	0.967	0.632	0.974	0.81	1	0.167	0.838	0.043	0.183	0	0	0.319	1	0.139	0.528	0.962	0.571	0.1	0.02	0.462	0.226	0.962	0.95	0.951	0.939
id135	0.775	0.025	0.99	0.1	0.101	0.774	0.992	0.815	0.138	0.03	0.048	0.032	0.071	0.518	0.2	0	0.547	0.219	0.322	0.727	0.566	0.516	0.303	0.5	0.53	0.833	0.942	0.924	0.968	0.461	0.673	0	0.486	0.145	0	0.883	0.983	0.577	0.456	0.938	0.574	0.47	0	0.6	0.366	0.864	0.689	0.96	0.603
id136	0.882	0.031	0.992	0.061	0.067	0.708	0.971	0.944	0.01	0.057	0.011	0.037	0.104	0.939	0.108	0	0.825	0.544	0.393	0.648	0.95	0.248	0.083	0.961	0	0.757	0.752	0.945	1	0.426	0.902	0.017	0.478	0.315	0	0.703	0.951	0.713	0.879	1	0.713	0.121	0.069	0.552	0.103	0.911	0.843	0.903	0.809
id137	0.755	0	0.972	0	0.053	0.311	0.978	0.855	0	0	0	0	0.038	0.651	0.195	0.661	0.855	0.271	0.201	0.301	0.481	0.081	0.065	0.917	0.947	0.838	0.917	0.756	0.625	0.31	0.919	0	0.331	0.5	0	0.645	0.855	0.291	1	0.961	0.424	0.036	0.015	0.747	0.1	0.947	0.855	0.935	0.919
id138	0.77	0.034	1	0.043	0.019	0.33	0.991	0.92	0.026	0.052	0	0.034	0.054	0.974	0.187	0	0.864	0.484	0.173	0.256	0.911	0.198	0.07	0.95	0.441	1	0.926	0.914	0.44	0.184	0.784	0.021	0.249	0.036	0	0.797	1	0.233	0.75	0.938	0.593	0.094	0	0.586	0.17	0.819	0.901	0.928	0.942
id139	0.728	0.02	0.98	0	0.075	0.543	0.99	0.916	0.051	0.099	0.016	0.017	0.107	0.908	0.168	0	0.839	0.5	0.22	0.298	0.926	0.299	0.179	0.962	0.429	0.814	0.798	0.873	0.448	0.412	0.913	0.018	0.401	0.103	0	0.902	1	0.229	0.588	0.978	0.5	0.207	0.046	0.5	0.211	0.87	0.853	0.92	0.918
id140	0.889	0.061	0.979	0.031	0.506	0.592	0.986	0.892	0.037	0.061	0.022	0.022	0.102	0.859	0.185	0	0.623	0.566	0.241	0.381	0.898	0.297	0.079	0.935	0.408	0.849	0.929	0.531	0.963	0.24	0.671	0.034	0.45	0.038	0	0.865	0.897	0.302	0.778	0.969	0.747	0.16	0.017	0.439	0.215	0.832	0.368	0.03	0.359
id141	0.875	0	0.936	0.056	0.116	0.218	1	0.901	0.074	0.038	0.042	0.038	0.109	0.863	0.244	0	0.846	0.293	0.133	0.286	0.948	0.207	0.13	0.911	0.956	1	0.948	0.707	1	0.423	0.677	0	0.312	0.32	0	0.773	1	0.256	0.455	0.924	0.562	0.256	0	0.37	0.256	0.926	0.897	0.963	0.756
id142	0.833	0.049	0.977	0.048	0.012	0.5	0.981	0.891	0.041	0.03	0.021	0.02	0.091	0.949	0.225	0	0.832	0.306	0.284	0.371	0.956	0.283	0.281	0.921	0.982	0.905	0.971	0.963	0.969	0.545	0.938	0.016	0.342	0.276	0	0.674	1	0.218	0.906	0.98	0.592	0.224	0.022	0.488	0.308	0.859	0.908	0.618	0.936
id143	0.828	0.033	0.99	0.044	0.12	0.664	0.964	0.905	0.064	0.08	0.033	0.048	0.181	0.969	0.268	0.037	0.734	0.357	0.316	0.37	0.943	0.333	0.171	0.951	0.991	0.871	0.91	0.792	0.939	0.488	0.544	0	0.273	0.224	0.024	0.721	0.957	0.933	0.66	0.983	0.429	0.231	0.009	0.525	0.231	0.96	0.774	0.903	0.881
id144	0.901	0.462	0.981	0.022	0.18	0.195	0.988	0.913	0.013	0.086	0.013	0.04	0.03	0.943	0.205	0	0.779	0.178	0.228	0.486	0.9	0.371	0.162	0.975	0.479	0.878	0.922	0.833	0.972	0.303	0.897	0	0.452	0.032	0	0.757	0.946	0.251	0.648	1	0.524	0.088	0.019	0.385	0.136	0.798	0.681	0.94	0.795
id145	0.845	0.063	0.643	0.023	0.36	0.608	0.991	0.8	0.051	0.095	0.041	0.041	0.136	0.922	0.227	0	0.758	0.387	0.266	0.39	0.971	0.47	0.07	0.943	0.972	0.878	0.931	0.759	0.966	0.261	0.848	0.018	0.447	0.12	0.443	0.891	0.964	0.411	0.83	0.944	0.562	0.179	0.027	0.543	0.246	0.895	0.778	0.933	0.818
id146	0.865	0.039	0.974	0	0.213	0.837	0.975	0.959	0	0.079	0.079	0.03	0.107	0.865	0.06	0.625	0.829	0.371	0.182	0.5	0.983	0.154	0.143	0.981	0.432	0.813	0.787	0.89	1	0.333	0.596	0.015	0.349	0.027	0.636	0.65	0.926	0.492	0.519	0.979	0.606	0.192	0.05	0.629	0.132	0.885	0.408	1	0.821
id147	0.944	0.5	0.964	0	0.292	0.455	1	0.938	0.062	0.28	0.042	0.045	0.192	0.9	0.273	0.923	0.722	0.2	0.433	0.583	0.962	0.2	0.143	0.895	0.553	0.667	1	0.941	0.667	0.316	0.471	0	0.667	0.083	0.667	0.842	1	0.714	0.846	0.765	0.667	0.095	0	0.522	0.375	0.868	0.667	0.857	0.474
id148	0.678	0.013	0.975	0	0.107	0.289	0.953	0.907	0.038	0.058	0.014	0.038	0.098	0.948	0.194	0	0.75	0.122	0.179	0.21	0.963	0.22	0.2	0.96	0.967	0.826	0.922	0.876	0.972	0.423	0.526	0	0.387	0.013	0	0.603	0.978	0.557	0.691	0.975	0.547	0.096	0.02	0.625	0.314	0.856	0.872	0.884	0.838
id149	0.858	0.101	0.984	0	0.326	0.376	0.988	0.855	0.073	0.056	0.022	0	0.109	0.5	0.229	0	0.511	0.463	0.305	0.545	0.957	0.376	0.07	0.965	0.975	0.917	0.933	0.833	0.956	0.603	0.867	0.03	0.578	0.256	0	0.759	0.971	0.853	0.589	0.964	0.6	0.429	0	0.667	0.133	0.871	0.807	0.891	0.679
id150	0.686	0.017	0.945	0.056	0.013	0.551	0.981	0.896	0.028	0.107	0.021	0.022	0.128	0.5	0.147	0	0.699	0.427	0.106	0.269	1	0.075	0.167	0.952	0.972	0.756	0.875	0.787	1	0.135	0.887	0.048	0.298	0.4	0	0.56	0.977	0.159	0.582	0.966	0.373	0.064	0.011	0.357	0.083	0.949	0.864	0.491	0.864
id151	0.779	0.037	0.96	0.065	0.183	0.692	0.988	0.878	0.056	0.056	0.024	0.013	0.168	0.876	0.183	0	0.736	0.365	0.285	0.702	0.416	0.231	0.191	0.39	0.981	0.779	0.98	0.957	1	0.347	0.924	0.057	0.394	0.268	0	0.607	1	0.578	0.605	0.985	0.557	0.195	0.009	0.471	0.224	0.791	0.912	0.43	0.802
id152	0.836	0.055	1	0.039	0.169	0.489	0.956	0.73	0	0.208	0.03	0.032	0.15	0.952	0.197	0	0.765	0.311	0.41	0.631	0.948	0.324	0.088	0.599	0.983	1	0.952	0.859	0.941	0.139	0.835	0.031	0.42	0.088	0.549	0.72	0.968	0.385	0.702	0.972	0.5	0.123	0.012	0.489	0.158	0.838	0.617	0.957	0.773
id153	0.874	0.387	0.984	0.032	0.214	0.239	0.974	0.913	0.066	0.123	0.012	0.013	0.074	0.83	0.181	0	0.806	0.5	0.14	0.439	0.948	0.373	0.265	0.97	0.967	0.823	1	0.792	1	0.412	0.629	0	0.224	0.017	0.357	0.688	0.967	0.167	0.692	0.953	0.404	0.122	0.685	0.469	0.42	0.966	0.938	0.944	0.912
id154	0.82	0.587	0.974	0	0.442	0.722	0.889	0.786	0.029	0.094	0.133	0.027	0.112	0.952	0.078	0	0.686	0.349	0.307	0.587	0.929	0.18	0.068	0.962	0.953	1	1	0.916	1	0.174	1	0.028	0.355	0.2	0.55	0.869	0.968	0.367	0.648	0.971	0.593	0.092	0.026	0.434	0.25	0.972	0.838	0.34	0.918
id155	0.798	0.05	1	0.136	0.141	0.304	1	1	0.019	0.059	0	0.068	0.116	0.926	0.218	0	0.798	0.397	0.301	0.389	0.943	0.215	0.14	1	0.972	0.789	1	0.868	1	0.415	0.867	0	0.361	0.194	0.039	0.8	0.927	0.545	0.839	0.961	0.647	0	0.021	0.368	0.132	0.92	0.878	0.5	0.849
id156	0.912	0.473	0.982	0	0.02	0.447	1	0.933	0.101	0.022	0.025	0.027	0.146	0.862	0.206	0.051	0.805	0.196	0.047	0.543	0.472	0.735	0.236	0.014	0.964	0.909	0.952	0.756	0.925	0.312	0.489	0.017	0.336	0.28	0	0.596	0.903	0.42	0.574	0.982	0.424	0.022	0.005	0.762	0.058	0.832	0.941	0.879	0.398
id157	0.927	0	0.976	0.048	0.059	0.394	1	0.694	0.083	0.137	0.114	0.091	0.088	0.855	0.097	0.048	0.861	0.41	0.439	0.662	0.915	0.15	0.661	1	0.929	0.757	0.883	0.909	1	0.482	0.615	0.024	0.342	0.169	0	0.912	0.923	0.271	0.375	0.933	0.5	0.271	0.034	0.398	0.275	0.956	0.5	0.973	0.796
id158	0.781	0	0.949	0.037	0.782	0.598	0.982	0.897	0.158	0.053	0	0	0.106	0.89	0.171	0	0.54	0.35	0.375	0.542	0.942	0.309	0.254	0.962	0.911	0.855	0.971	0.732	1	0.124	0.685	0	0.25	0.448	0	0.833	1	0.287	0.923	0.921	0.415	0.167	0	0.642	0.315	0.927	0.81	1	0.514
id159	0.863	0.037	0.988	0	0.417	0.566	0.963	0.927	0.024	0.043	0.06	0.018	0.091	0.46	0.214	0	0.767	0.278	0.24	0.246	0.969	0.229	0.123	1	0.503	0.822	0.923	0.869	0.533	0.424	0.88	0.034	0.335	0.618	0	0.808	0.88	0.204	0.586	0.945	0.4	0.077	0.023	0.548	0.145	0.939	0.942	0.932	0.929
id160	0.921	0.03	0.99	0.032	0.049	0.608	0.961	0.943	0.041	0.05	0.013	0.056	0.04	0.962	0.447	0.029	0.734	0.541	0.188	0.463	0.942	0.265	0.114	0.975	0.462	0.847	1	0.828	1	0.271	0.894	0	0.324	0.023	0	0.934	0.976	0.376	0.771	0.941	0.449	0.112	0	0.445	0.135	0.88	0.947	0.935	0.798
id161	0.923	0.914	0.743	0	0.057	0.411	0.961	0.844	0	0.118	0	0.054	0.053	0.847	0.258	0.645	0.878	0.364	0.186	0.366	0.974	0.272	0.097	0.488	0.956	0.804	0.887	1	0.956	0.373	0.855	0	0.139	0.069	0	0.57	0.868	0.824	0.609	0.928	0.708	0.548	0	0.43	0.088	0.88	0.325	0.479	0.86
id162	0.729	0.015	1	0	0.04	0.469	0.985	0.955	0.018	0.058	0.032	0.024	0.05	0.968	0.24	0	0.874	0.347	0.182	0.16	0.951	0.11	0.21	0.927	0.972	0.857	0.943	0.696	0.965	0.43	1	0	0.321	0.079	0	0.642	0.977	0.121	0.912	0.983	0.618	0.109	0	0.52	0.253	0.881	0.939	0.388	0.98
id163	0.904	0.341	0.936	0.63	0.621	0.64	0.967	0.813	0	0.128	0.074	0.034	0.025	0.315	0.328	0.646	0.773	0.5	0.203	0.526	0.556	0.211	0.187	0.968	0.941	0.63	0.962	0.91	0.948	0.5	0.872	0.029	0.436	0	0	0.859	0.92	0.259	0.386	0.897	0.677	0.241	0	0.577	0.172	0.771	0.718	0.603	0.197
id164	0.851	0.018	1	0	0.2	0.396	0.972	0.881	0.054	0.043	0.017	0.019	0.118	0.926	0.179	0.034	0.802	0.412	0.139	0.372	0.92	0.3	0.352	0.943	0.975	0.909	0.899	0.86	1	0.247	1	0.05	0.469	0.178	0	0.974	0.95	0.223	0.4	0.95	0.584	0.156	0.044	0.358	0.33	0.909	0.425	0.391	0.887
id165	0.799	0.019	0.989	0.028	0.039	0.545	0.978	0.906	0.051	0.045	0.066	0.096	0.085	0.959	0.252	0.621	0.667	0.5	0.319	0.624	0.588	0.387	0.09	0.981	0.94	0.873	0.956	0.894	1	0.571	0.716	0.021	0.446	0.376	0	0.698	0.981	0.45	0.693	0.943	0.641	0.235	0.648	0.509	0.235	0.797	0.73	0.908	0.867
id166	0.746	0.013	0.99	0.024	0.022	0.346	0.955	0.926	0.014	0.064	0.03	0	0.068	0.892	0.105	0.444	0.817	0.281	0.045	0.179	0.971	0.168	0.122	0.516	0.991	0.962	0.896	0.612	0.887	0.396	0.566	0.018	0.14	0	0.95	0.331	0.862	0.369	0.667	0.961	0.42	0.066	0.011	0.688	0.253	0.881	0.386	0.529	0
id167	0.801	0.044	0.641	0.013	0.102	0.612	0.994	0.857	0.022	0.077	0.024	0.037	0.072	0.984	0.08	0.541	0.819	0.37	0.128	0.642	0.939	0.532	0.147	0.976	0.447	0.885	0.961	0.829	1	0.193	0.926	0.017	0.156	0.308	0	0.75	0.919	0.519	0.413	0.945	0.667	0.124	0.017	0.442	0.227	0.967	0.937	0.974	0.836
id168	0.808	0.02	0.978	0	0.167	0.533	0.962	0.924	0.068	0.24	0.111	0.153	0.068	0.824	0.264	0	0.742	0.279	0.387	0.724	0.96	0.426	0.135	0.962	0.989	0.589	0.559	0.918	1	0.426	0.538	0	0.606	0.416	0	0.774	0.985	0.381	0.512	0.97	0.833	0.085	0	0.474	0.303	0.776	0.736	0.96	0.789
id169	0.847	0.045	0.984	0	0.095	0.46	0.987	0.908	0.029	0.088	0.089	0.068	0.097	0.878	0.257	0	0.842	0.513	0.174	0.31	0.974	0.146	0.088	0.952	0.948	0.882	0.961	0.713	0.915	0.253	0.674	0.013	0.413	0.215	0	0.85	1	0.242	0.771	0.983	0.583	0.138	0.018	0.476	0.309	0.832	0.839	0.96	0.879
id170	0.822	0.03	0.973	0.05	0.023	0.366	0.981	0.91	0.033	0.09	0.178	0.091	0.074	0.353	0.184	0	0.87	0.375	0.056	0.169	0.941	0.196	0.146	0.969	0.984	0.864	0.946	0.833	0.977	0.342	0.9	0	0.056	0.143	0	0.632	0.977	0.48	0.179	1	0.34	0.098	0.04	0.447	0.137	0.844	0.964	0.945	0.6
id171	0.789	0.045	0.861	0.027	0.25	0.406	0.974	0.826	0.031	0.187	0.016	0.017	0.043	0.952	0.246	0	0.871	0.395	0.085	0.269	0.536	0.221	0.234	0.962	0.984	0.85	0.959	0.89	0.5	0.209	0.974	0	0.215	0.02	0	0.692	0.976	0.149	0.644	0.973	0.721	0.254	0.034	0.386	0.114	0.85	0.829	0.952	0.907
id172	0.837	0.482	0.965	0.076	0.191	0.253	0.988	0.875	0.034	0.097	0.014	0	0.116	0.796	0.2	0	0.833	0.302	0.157	0.613	0.298	0.218	0.246	0.426	0.976	0.914	0.915	0.859	0.964	0.244	0.92	0.037	0.232	0.04	0	0.759	0.976	0.555	0.732	0.976	0.456	0.086	0.039	0.586	0.118	0.841	0.836	0.529	0.862
id173	0.785	0.034	0.949	0	0.231	0.32	0.976	0.823	0.049	0.141	0.043	0.044	0.086	0.804	0.228	0	0.748	0.267	0.435	0.602	0.921	0.276	0.157	0.945	0.942	0.875	0.945	0.854	1	0.386	0.813	0	0.498	0.134	0.426	0.538	0.98	0.382	0.556	0.916	0.458	0.463	0.027	0.473	0.236	0.783	0.784	0.895	0.789
id174	0.911	0.014	0.641	0	0.243	0.688	0.96	0.977	0.063	0.095	0.015	0	0.019	1	0.192	0	0.779	0.328	0.22	0.426	0.953	0.252	0.296	0.963	0.987	1	1	0.866	1	0.39	0.9	0.051	0.416	0	0	0.785	0.925	0.213	0.652	0.978	0.481	0.198	0.02	0.3	0.18	0.785	0.825	1	0.382
id175	0.726	0.021	0.654	0	0.11	0.406	0.94	0.824	0.006	0.077	0.008	0.008	0.059	0.901	0.275	0	0.784	0.27	0.206	0.605	0.944	0.314	0.183	0.973	0.98	0.889	0.917	0.933	1	0.398	0.863	0.015	0.585	0.089	0	0.742	0.975	0.444	0.821	0.956	0.627	0.201	0.004	0.409	0.346	0.885	0.867	0.427	0.832
id176	0.876	0.452	0.74	0.023	0.908	0.398	1	0.867	0.053	0.063	0.013	0.019	0.202	0.933	0.173	0	0.716	0.427	0.343	0.413	0.441	0.243	0.125	0.589	0.964	0.945	0.912	0.855	0.973	0.264	0.795	0.046	0.244	0.144	0	0.538	0.975	0.226	0.671	0.944	0.397	0.246	0.01	0.519	0.275	0.825	0.83	0.954	0.844
id177	0.699	0.443	0.984	0	0.03	0.434	0.965	0.908	0.026	0.067	0.036	0.037	0.079	0.526	0.135	0.482	0.896	0.245	0.153	0.464	0.522	0.17	0.098	0.945	0.467	0.744	0.945	0.678	0.976	0.731	0.951	0.016	0.419	0.099	0	0.562	1	0.505	0.719	0.932	0.474	0.161	0.011	0.522	0.108	0.807	0.972	0.41	0.5
id178	0.689	0.088	0.939	0.128	0.656	0.459	0.915	0.862	0	0.086	0.11	0	0.078	0.383	0.243	0.054	0.688	0.132	0.379	0.576	1	0.277	0.051	0.901	0.444	1	1	0.896	1	0.404	0.511	0.029	0.521	0.304	0	1	1	0.434	0.429	1	0.512	0.351	0.023	0.442	0.302	0.825	0.651	0.887	0.653
id179	0.792	0.031	0.971	0	0.034	0.522	1	0.925	0.019	0.102	0.023	0.025	0.036	1	0.082	0	0.948	0.254	0.086	0.375	0.488	0.128	0.32	0.476	0.986	1	0.964	0.826	1	0.309	0.845	0	0.146	0.017	0	0.758	0.855	0.166	0.75	0.963	0.464	0.058	0.017	0.576	0.06	0.872	0.952	0.975	0.433
id180	0.718	0.03	0.981	0	0.056	0.337	1	0.926	0.018	0.067	0.018	0.019	0.082	0.911	0.198	0	0.648	0.26	0.359	0.584	0.938	0.372	0.197	0.927	0.992	1	0.944	0.896	1	0.449	0.883	0	0.519	0.112	0	0.764	0.955	0.333	0.836	0.957	0.656	0.154	0.027	0.628	0.23	0.693	0.545	0.396	0.714
id181	0.815	0.607	0.986	0	0.056	0.59	0.985	0.934	0.076	0.19	0.054	0.068	0.126	0.397	0.147	0.34	0.742	0.408	0.197	0.561	0.963	0.167	0.328	0.913	0.426	0.892	0.954	0.909	0.953	0.321	0.653	0.035	0.351	0.385	0	0.796	0.967	0.34	0.786	1	0.821	0.22	0	0.701	0.098	0.84	0.632	0.379	0.804
id182	0.76	0.037	0.99	0.062	0.361	0.481	0.961	0.807	0.02	0.159	0.016	0.034	0.167	0.36	0.328	0	0.393	0.294	0.386	0.761	0.982	0.302	0.222	0.958	0.443	0.964	0.932	0.94	1	0.643	0.969	0.014	0.564	0.162	0	0.88	0.983	0.534	0.667	0.951	0.848	0.526	0.013	0.674	0.219	0.84	0.45	0.893	0.804
id183	0.801	0.52	0.965	0.044	0.164	0.473	0.983	0.813	0.026	0.072	0.027	0	0.059	1	0.197	0	0.648	0.305	0.37	0.556	0.932	0.323	0.204	0.944	0	0.871	0.901	0.685	0.944	0.43	0.57	0.026	0.5	0.267	0	0.823	0.944	0.576	0.57	0.945	0.738	0.167	0.035	0.695	0.204	0.85	0.697	0.846	0.294
id184	0.923	0.408	0.984	0.045	0.058	0.415	0.976	0.896	0.052	0.086	0.013	0	0.112	0.969	0.28	0	0.747	0.563	0.264	0.353	0.972	0.202	0.185	0.901	0.987	0.926	0.921	0.865	0.966	0.33	0.602	0	0.357	0.129	0	0.639	0.879	0.331	0.789	0.962	0.506	0.099	0.667	0.535	0.245	0.894	0.341	0.877	0.811
id185	0.822	0.016	0.751	0	0.327	0.582	1	0.8	0.054	0.053	0.052	0.1	0.093	0.973	0.146	0	0.63	0.096	0.266	0.588	0.881	0.135	0.11	0.938	0.967	0.918	0.85	0.899	0.921	0.129	0.802	0	0.53	0.063	0.475	0.863	1	0.373	0.12	1	0.89	0.279	0.034	0.5	0.226	0.95	0.634	0.853	0.66
id186	0.819	0	0.984	0	0.047	0.69	0.952	0.83	0.023	0.12	0.039	0.042	0.053	0.948	0.118	0	0.75	0.382	0.228	0.337	0.849	0.356	0.333	0.533	0.977	0.909	0.961	0.73	1	0.236	0.595	0.022	0.412	0.104	0	0.794	0.966	0.433	0.553	0.975	0.534	0.137	0	0.521	0.2	0.877	0.868	0.944	0.809
id187	0.796	0.007	0.987	0.081	0.169	0.408	0.973	0.926	0.058	0.115	0.061	0.053	0.095	0.925	0.207	0	0.796	0.28	0.292	0.626	0.977	0.238	0.214	0.025	0.957	0.897	0.953	0.876	0.952	0.226	0.513	0.03	0.158	0.065	0.018	0.779	1	0.66	0.812	0.956	0.494	0.175	0.017	0.735	0.149	0.904	0.466	0.431	0.836
id188	0.881	0.459	0.975	0	0.129	0.39	0.949	0.91	0.055	0.142	0.03	0	0.446	0.82	0.107	0	0.912	0.309	0.306	0.324	1	0.265	0.273	0.972	0.94	0.872	0.974	0.902	0.66	0.325	0.928	0.023	0.398	0.299	0.66	0.855	1	0.242	0.887	0.959	0.657	0.059	0	0.677	0.242	0.934	0.488	0.939	0.797
id189	0.86	0.035	0.612	0.1	0.17	0.353	0.989	0.88	0.052	0.087	0.058	0.06	0.039	0.718	0.267	0	0.714	0.37	0.2	0.364	0.951	0.154	0.246	0.938	0.989	0.827	0.88	0.735	1	0.267	0.544	0	0.211	0.119	0.43	0.522	0.962	0.49	0.603	0.928	0.337	0.154	0.017	0.598	0.147	0.824	0.39	0.936	0.923
id190	0.827	0.015	0.978	0	0.025	0.308	0.906	0.829	0.028	0.075	0.06	0.012	0.088	0.829	0.223	0	0.685	0.189	0.307	0.364	0.926	0.069	0.214	0.968	0.989	0.597	0.753	0.713	0.941	0.305	0.875	0.013	0.417	0.187	0	0.695	0.979	0.368	0.554	0.98	0.659	0.041	0.027	0.5	0.264	0.865	0.846	0.947	0.765
id191	0.858	0	0.951	0.048	0.086	0.287	1	0.9	0	0.068	0.026	0.029	0.106	0.93	0.145	0	0.576	0.554	0.583	0.479	1	0.181	0	0.927	0.981	0.878	0.966	0.923	1	0.243	0.839	0.031	0.5	0.197	0	0.797	1	0.25	0.791	1	0.722	0.125	0	0.581	0.059	0.863	0.956	0.927	0.422
id192	0.796	0.069	0.655	0	0.039	0.298	0.952	0.815	0.022	0.029	0	0	0.309	0.929	0.2	0	0.549	0.511	0.222	0.645	1	0.468	0.154	0.908	0.942	0.938	0.932	0.94	1	0.294	0.695	0	0.591	0.207	0	0.637	1	0.3	0.741	0.864	0.708	0.25	0	0.593	0.354	0.865	0.785	0.897	0.779
id193	0.817	0.039	0.983	0	0.108	0.328	0.984	0.869	0	0.071	0.033	0.075	0.069	0.938	0.167	0	0.817	0.375	0.311	0.294	0.928	0.212	0.167	0.931	0.977	0.97	0.912	0.869	1	0.177	0.913	0	0.376	0.138	0	0.817	0.978	0.505	0.644	0.972	0.385	0.066	0.008	0.34	0.33	0.882	0.896	0.911	0.495
id194	0.838	0.039	0.645	0.091	0.132	0.444	0.937	0.877	0.123	0.174	0	0	0.151	0.449	0.133	0	0.671	0.397	0.336	0.592	0.974	0.376	0.096	0.893	0.961	0.754	0.958	0.88	1	0.485	0.806	0	0.368	0.025	0.519	0.777	0.969	0.789	0.407	0.933	0.562	0.206	0	0.563	0.225	0.769	0.781	0.893	0.38
id195	0.857	0.055	0.968	0	0.297	0.528	0.982	0.694	0.019	0.068	0.022	0	0.055	1	0.214	0	0.819	0.242	0.328	0.33	0.952	0.263	0.15	0.532	1	0.922	1	0.935	1	0.365	0.915	0.081	0.379	0.169	0.651	0.733	0.806	0.554	0.727	0.967	0.662	0.102	0	0.547	0.303	0.801	0.649	0.898	0.411
id196	0.876	0.542	0.769	0	0.266	0.838	0.949	0.891	0	0.069	0.032	0.034	0.076	0.909	0.134	0.448	0.877	0.5	0.162	0.413	0.527	0.371	0.107	0.984	0.509	0.693	0.951	0.846	0.568	0.46	0.557	0	0.164	0.028	0.471	0.775	0.814	0.924	0.5	0.869	0.618	0.219	0.235	0.49	0.224	0.946	0.526	0.452	0.388
id197	0.788	0.025	0.982	0	0.016	0.619	1	0.921	0.119	0.109	0.038	0.119	0.122	1	0.32	0	0.5	0.2	0.518	0.602	1	0.407	0.238	0.965	0.967	0.969	0.964	0.934	0.949	0.479	0.795	0.035	0.62	0.134	0.417	0.898	1	0.424	0.769	1	0.733	0.294	0	0.431	0.361	0.811	0.632	0.489	0.318
id198	0.799	0.046	0.707	0	0.049	0.415	0.966	0.889	0.089	0.115	0.03	0	0.111	0.312	0.243	0	0.385	0.278	0.199	0.692	0.481	0.462	0.038	0.952	0.447	0.885	1	0.962	1	0.5	0.952	0.06	0.447	0.513	0.291	0.862	1	0.88	0.857	0.923	0.5	0.202	0	0.519	0.345	0.908	0.289	0.425	0.662
id199	0.789	0.024	0.961	0.045	0.096	0.325	0.97	0.884	0.102	0.069	0.022	0.075	0.11	0.826	0.123	0	0.769	0.569	0.192	0.602	0.375	0.685	0	0.95	0.968	0.849	0.936	0.917	1	0.558	0.897	0.023	0.402	0.083	0	0.88	0.906	0.623	0.8	0.972	1	0.149	0.016	0.632	0.217	0.946	0.882	1	0.785
id200	0.838	0	0.935	0.044	0.084	0.307	0.983	0.781	0.038	0.054	0	0.023	0.125	0.926	0.098	0.607	0.747	0.474	0.256	0.554	0.684	0.583	0	0.65	0.974	1	0.967	0.767	1	0.333	0.921	0.023	0.399	0.023	0	0.833	0.977	0.461	0.912	0.965	0.367	0.14	0	0.607	0.133	0.829	0.429	0.972	0.413
id201	0.862	0.424	0.981	0	0.544	0.375	1	0.896	0	0.08	0.031	0	0.052	0.887	0.153	0	0.746	0.234	0.387	0.532	0.526	0.276	0.24	0.949	0.273	0.898	0.908	0.874	1	0.06	0.85	0	0.273	0	0	0.729	0.96	0.539	0.605	1	0.441	0.142	0.634	0.526	0.253	0.971	0.815	0.945	0.405
id202	0.52	0.067	0.981	0	0.5	0.429	0.955	0.769	0	0.025	0	0.081	0.057	0.893	0.202	0	0.604	0.267	0.306	0.488	0.899	0.092	0.191	0.87	1	0.58	0.873	0.756	1	0.369	0.895	0.044	0.338	0.299	0	0.893	0.941	0.534	0.921	0.949	0.577	0.17	0.023	0.616	0.306	0.779	0.717	0.91	0.762
id203	0.671	0.022	0.957	0.636	0.239	0.648	0.985	0.721	0.139	0.029	0	0	0.041	0.925	0.253	0.475	0.581	0.339	0.441	0.626	0.954	0.419	0.03	0.839	0.529	0.83	0.732	0.897	1	0.306	0.554	0	0.722	0.212	0	0.732	1	0.781	0.5	1	0.696	0.355	0.044	0.388	0.322	0.734	0.819	0.37	0.569
id204	0.761	0.416	0.959	0.085	0.303	0.314	0.972	0.897	0.029	0.137	0.015	0.038	0.05	0.971	0.323	0.37	0.74	0.295	0.11	0.584	0.664	0.419	0.24	0.591	0.649	0.758	0.743	0.791	1	0.372	0.879	0	0.351	0.037	0.471	0.363	0.925	0.266	0.865	0.957	0.372	0.288	0.031	0.41	0.331	0.767	0.818	0.942	0.78
id205	0.858	0.015	0.939	0.065	0.11	0.441	0.946	0.872	0.061	0.11	0.013	0.046	0.128	1	0.115	0	0.847	0.212	0.039	0.344	1	0.139	0.228	0.941	0.95	0.933	0.981	0.843	0.932	0.252	0.939	0.019	0.241	0.028	0	0.729	0.943	0.507	0.603	1	0.392	0.106	0.027	0.524	0.08	0.928	0.916	0.983	0.893
id206	0.737	0.486	0.677	0	0.395	0.679	0.989	0.762	0.031	0.098	0.035	0.061	0.067	0.951	0.124	0	0.738	0.383	0.048	0.243	0.903	0.09	0.088	0.948	1	0.758	0.944	0.826	0.923	0.269	0.837	0	0.178	0.09	0.6	0.721	0.917	0.159	0.513	0.969	0.871	0.057	0.023	0.688	0.221	0.895	0.379	0.979	0.927
id207	0.771	0.025	1	0.038	0.468	0.648	0.958	0.866	0.073	0.098	0.048	0.013	0.092	0.471	0.406	0	0.888	0.5	0.246	0.395	0.965	0.246	0.226	0.937	0.989	0.816	0.958	0.858	1	0.179	0.646	0.024	0.4	0.034	0	0.796	0.942	0.344	0.939	0.983	0.611	0.024	0	0.532	0.274	0.943	0.971	1	0.839
id208	0.841	0.491	1	0	0.103	0.629	0.946	0.815	0.039	0.237	0.016	0	0.052	0.94	0.156	0	0.729	0.426	0.329	0.514	0.468	0.45	0.08	0.47	0.935	0.898	0.918	0.81	0.967	0.364	0.921	0.057	0.589	0.455	0	0.709	0.979	0.25	0.592	0.956	0.466	0.413	0.008	0.446	0.328	0.828	0.779	0	0.784
id209	0.784	0.03	0.981	0	0.131	0.259	0.978	0.901	0.049	0.081	0.013	0.013	0.181	0.489	0.245	0	0.779	0.447	0.177	0.404	0.953	0.231	0.102	0.948	0.988	0.85	0.963	0.773	1	0.329	0.912	0.018	0.297	0.12	0	0.418	0.952	0.146	0.781	0.966	0.415	0.162	0.01	0.58	0.198	0.87	0.533	0.942	0.864
id210	0.869	0	1	0.048	0.254	0.729	1	0.894	0.098	0.087	0	0	0.023	0.901	0.083	0	0.798	0.236	0.131	0.047	0.944	0.113	0.06	0.971	0.495	1	0.934	0.643	1	0.141	0.75	0.019	0.278	0.235	0	0.636	1	0.078	0.408	0.952	0.527	0.038	0	0.521	0.211	0.94	0.932	0.872	0.975
id211	0.734	0.044	0.974	0.057	0.086	0.355	0.959	0.906	0.044	0.047	0.074	0.092	0.135	0.96	0.236	0	0.742	0.5	0.252	0.526	0.904	0.534	0.186	0.507	0.974	0.849	0.978	0.854	1	0.417	0.901	0	0.376	0.11	0	0.841	1	0.238	0.8	0.949	0.554	0.105	0	0.459	0.248	0.958	0.892	0.963	0.851
[truncated: 28 more columns]
