# Supplementary material for: Reply to: Genetic differentiation at probe SNPs leads to spurious results in meQTL discovery
Source: Commun Biol. 2023 Dec 21;6:1296. doi: 10.1038/s42003-023-05646-9 (PMC10739901; doi:10.1038/s42003-023-05646-9)
Supplement: Supplementary file 4 — Supplementary Data 2 [file 42003_2023_5646_MOESM4_ESM.xlsx]

## Sheet: Replication_conventional model
Replication results for the 728 significant SNP-CpG pairs in the conventional model.
Chromosome	Probe	SNP	Original results in Li et al		Replicate result using MC-seq data
			Beta_meQTL	Pvalue_meQTL	Beta_meQTL	Pvalue_meQTL	Replicated at p < 0.05?	Does this CpG have probe-SNP (using 1000G as reference)?	Does this CpG have probe-SNP (using the studied population as reference)?
1	cg27541892	rs3806168	-1.34977	5.66445e-25	-0.166294	2.39078e-07	TRUE	FALSE	FALSE
1	cg23611477	rs4074196	-0.202294	5.66794e-09	-0.048006	0.00224385	TRUE	TRUE	FALSE
1	cg12213037	rs61422524	-1.06564	2.3351e-22	-0.305605	4.12077e-12	TRUE	TRUE	FALSE
1	cg23982607	rs7531583	0.246652	4.40136e-27	0.0268242	0.00269488	TRUE	FALSE	FALSE
1	cg22674798	rs10909887	-0.181619	4.39743e-17	-0.0244246	0.020927	TRUE	TRUE	FALSE
1	cg01269514	rs867814	0.206676	5.31216e-16	0.0439132	0.00140977	TRUE	TRUE	FALSE
1	cg01269514	rs12092300	0.268435	1.10043e-15	0.0220368	0.252346	FALSE	TRUE	FALSE
1	cg01269514	rs2493258	0.224257	1.22244e-16	0.0476998	0.00490978	TRUE	TRUE	FALSE
1	cg03432774	rs637990	0.225868	4.37053e-13	0.0596701	0.00885959	TRUE	TRUE	FALSE
1	cg10579012	rs10753537	-0.238341	3.40713e-21	-0.0109019	0.286554	FALSE	TRUE	TRUE
1	cg22509179	rs11586372	-0.295891	6.60104e-11	-0.00388852	0.464278	FALSE	TRUE	FALSE
1	cg22509179	rs4072969	-0.328772	2.14043e-10	0.000144587	0.981596	FALSE	TRUE	FALSE
1	cg22509179	rs4282746	-0.361863	9.61908e-12	0.00257411	0.706984	FALSE	TRUE	FALSE
1	cg11418559	rs12565228	0.378377	3.04625e-33	0.207364	9.79702e-08	TRUE	TRUE	TRUE
1	cg22237495	rs6703256	-1.65713	1.56925e-11	-0.29071	2.60913e-10	TRUE	TRUE	FALSE
1	cg13919466	rs10798883	-0.229475	7.91278e-25	-0.0295478	0.00880786	TRUE	TRUE	FALSE
1	cg12633102	rs7542765	-0.163883	9.46276e-20	-0.0288063	0.130261	FALSE	TRUE	FALSE
1	cg04673462	rs28391281	0.41127	1.06172e-19	0.165141	4.03579e-13	TRUE	FALSE	FALSE
1	cg14963928	rs7542907	0.434859	6.88482e-40	0.0818253	4.61362e-07	TRUE	FALSE	FALSE
1	cg07138491	rs1198832	0.327157	3.84989e-30	0.0281877	0.0696349	FALSE	FALSE	FALSE
1	cg07138491	rs674684	-0.371001	5.98838e-28	-0.00988497	0.620785	FALSE	FALSE	FALSE
1	cg22617819	rs11580407	-0.440536	1.94435e-25	-0.0700945	2.33352e-09	TRUE	FALSE	FALSE
1	cg22617819	rs1061781	-0.508108	3.45582e-11	-0.0732541	0.00171946	TRUE	FALSE	FALSE
1	cg23954153	rs1875653	-0.278944	1.52594e-12	-0.0184096	0.0359136	TRUE	FALSE	FALSE
1	cg13606994	rs1875653	-0.169712	8.57548e-16	-0.064694	0.00418802	TRUE	FALSE	FALSE
1	cg04131194	rs639929	-0.377575	2.45013e-11	0.00918231	0.816114	FALSE	FALSE	FALSE
1	cg04131194	rs11210898	-0.395995	2.2702e-12	0.00464846	0.905409	FALSE	FALSE	FALSE
1	cg04131194	rs12403488	0.436071	3.7268e-22	0.127771	3.7001e-07	TRUE	FALSE	FALSE
1	cg04131194	rs3791068	-0.183343	7.08543e-10	-0.0777919	9.04913e-06	TRUE	FALSE	FALSE
1	cg21534299	rs11210979	0.34459	1.48994e-16	0.0988299	0.000103432	TRUE	TRUE	FALSE
1	cg21534299	rs2524354	-0.389342	9.59282e-50	-0.116113	2.26118e-10	TRUE	TRUE	FALSE
1	cg21534299	rs226069	-0.417302	5.27354e-56	-0.118987	1.05287e-11	TRUE	TRUE	FALSE
1	cg00833614	rs12759113	-0.125626	2.52328e-11	-0.00595837	0.285163	FALSE	TRUE	FALSE
1	cg27535305	rs12405280	0.51063	2.09106e-26	0.0557975	4.51948e-09	TRUE	FALSE	FALSE
1	cg08859206	rs12405280	0.711314	5.03128e-34	0.0291032	0.000148611	TRUE	FALSE	FALSE
1	cg25767906	rs12405280	0.634558	1.42248e-41	0.0285192	0.000105292	TRUE	FALSE	FALSE
1	cg01059116	rs3013777	-0.341152	4.10642e-20	-0.0357204	1.46734e-05	TRUE	TRUE	FALSE
1	cg16646600	rs7538004	-0.74496	4.92748e-40	-0.118137	1.5978e-09	TRUE	FALSE	FALSE
1	cg13320211	rs933001	-0.771642	2.28258e-87	-0.122099	1.65606e-12	TRUE	TRUE	TRUE
1	cg12741441	rs11208036	-0.237347	1.34882e-11	-0.0290949	0.0166741	TRUE	FALSE	FALSE
1	cg12075498	rs1497056	-0.482694	2.42347e-17	-0.0504088	1.69851e-05	TRUE	FALSE	FALSE
1	cg08237401	rs236318	-0.338255	1.07484e-12	-0.0944629	0.00862311	TRUE	FALSE	FALSE
1	cg21217540	rs2361042	0.440203	8.1536e-10	0.142416	2.63411e-08	TRUE	TRUE	FALSE
1	cg14792160	rs4845484	0.248335	2.48151e-19	0.0428747	0.00744578	TRUE	TRUE	TRUE
1	cg08127462	rs6587743	-0.144528	1.23823e-09	-0.057138	0.00455395	TRUE	TRUE	TRUE
1	cg08127462	rs7535476	-0.231279	2.81021e-61	-0.0572571	5.64721e-08	TRUE	TRUE	TRUE
1	cg16348003	rs3806233	0.217476	8.82617e-11	0.0231771	0.049541	TRUE	FALSE	FALSE
1	cg08477332	rs3806233	1.35715	5.46658e-33	0.249678	2.05813e-11	TRUE	TRUE	FALSE
1	cg21262032	rs7546552	-0.25353	8.68612e-40	-0.0530985	5.63377e-06	TRUE	FALSE	FALSE
1	cg21262032	rs6687597	-0.253678	1.06149e-39	-0.0551376	4.24637e-06	TRUE	FALSE	FALSE
1	cg19240021	rs11576711	-0.281607	6.88266e-13	-0.00560726	0.0885254	FALSE	TRUE	FALSE
1	cg07919760	rs2985426	-0.632231	8.34723e-90	-0.129995	1.62542e-13	TRUE	TRUE	TRUE
1	cg24052698	rs602988	-0.669604	6.80685e-47	-0.00189666	0.597952	FALSE	TRUE	FALSE
1	cg04811114	rs12122827	1.13094	4.74527e-37	0.195404	4.44647e-06	TRUE	TRUE	FALSE
1	cg26347746	rs12122827	1.10584	4.52053e-40	0.165581	0.00016972	TRUE	FALSE	FALSE
1	cg05044291	rs12122827	1.04596	1.94763e-39	0.126706	2.67505e-05	TRUE	FALSE	FALSE
1	cg26987645	rs10753940	0.45637	3.27636e-09	0.064576	0.0898703	FALSE	TRUE	FALSE
1	cg16289210	rs10753940	0.362468	1.87996e-10	0.0604885	0.0813847	FALSE	TRUE	FALSE
1	cg22705746	rs10753940	0.454892	3.90069e-09	0.071482	0.0189402	TRUE	FALSE	FALSE
1	cg03061435	rs12024377	0.710524	5.40649e-56	0.0576537	0.0179629	TRUE	TRUE	TRUE
1	cg11965913	rs60890169	1.42295	1.24141e-12	0.291433	3.15383e-08	TRUE	FALSE	FALSE
1	cg26514552	rs11120211	-0.0932814	1.1743e-09	-0.0215537	0.232475	FALSE	FALSE	FALSE
1	cg13298199	rs2785631	0.381789	9.57785e-16	0.0177352	0.00476919	TRUE	FALSE	FALSE
1	cg15595502	rs35031726	0.79005	4.28824e-39	0.144666	7.29217e-09	TRUE	FALSE	FALSE
1	cg06935979	rs41271527	0.433017	8.52943e-15	0.113336	5.44278e-07	TRUE	TRUE	TRUE
1	cg04031093	rs12403846	0.238881	7.06815e-15	0.0257868	0.0799885	FALSE	FALSE	FALSE
1	cg09674468	rs668507	0.231999	3.9923e-14	0.0317892	0.0715987	FALSE	FALSE	FALSE
1	cg04134399	rs6426279	-0.232478	4.61051e-11	-0.0304421	0.0273488	TRUE	TRUE	FALSE
1	cg08861456	rs4925784	-0.212764	2.96509e-10	-0.0802975	2.01318e-06	TRUE	FALSE	FALSE
1	cg08861456	rs6664332	-0.274436	2.06289e-16	-0.0902571	1.7034e-05	TRUE	FALSE	FALSE
1	cg08260406	rs7525640	-0.479715	2.42365e-09	-0.0440046	0.000247048	TRUE	TRUE	FALSE
1	cg04162032	rs6701147	-0.379027	4.7932e-17	-0.0189805	0.357984	FALSE	FALSE	FALSE
1	cg04162032	rs55868945	-0.408101	8.92923e-10	-0.0365583	0.186896	FALSE	FALSE	FALSE
1	cg23230830	rs6701147	-0.327764	1.43918e-15	-0.0341972	0.18122	FALSE	FALSE	FALSE
1	cg04024799	rs6701147	-0.416185	1.46805e-17	-0.0813277	0.00701313	TRUE	TRUE	FALSE
1	cg03541887	rs6701147	-0.589757	2.15472e-15	-0.0565842	0.00935079	TRUE	TRUE	FALSE
1	cg10402995	rs6701147	-0.471055	3.06709e-18	-0.0486315	0.024236	TRUE	TRUE	FALSE
1	cg01878406	rs6701147	-0.433837	3.2375e-19	-0.0930146	0.00198156	TRUE	FALSE	FALSE
2	cg09674093	rs920273	-0.618785	1.35708e-50	0.00255874	0.77073	FALSE	TRUE	TRUE
2	cg11023668	rs1344840	0.382958	7.81576e-11	0.0623869	0.0974719	FALSE	FALSE	FALSE
2	cg11023668	rs2384055	0.293584	5.86918e-21	0.076627	0.000264353	TRUE	FALSE	FALSE
2	cg15423357	rs6749422	-0.558897	8.67022e-20	-0.0200201	0.155475	FALSE	TRUE	FALSE
2	cg01884057	rs6749422	-0.390043	1.0731e-36	-0.0456736	0.0200998	TRUE	TRUE	FALSE
2	cg02502145	rs3099991	-1.35284	2.33741e-10	-0.124155	0.0254991	TRUE	TRUE	FALSE
2	cg02502145	rs11674846	3.38719	8.17442e-101	0.434703	1.81523e-35	TRUE	TRUE	FALSE
2	cg08110337	rs13418997	-0.372071	1.19891e-21	-0.0469181	2.87619e-05	TRUE	FALSE	FALSE
2	cg17518825	rs7579899	-0.47303	2.35494e-13	-0.0662673	0.0142073	TRUE	TRUE	FALSE
2	cg22587600	rs4384837	0.296288	2.87473e-18	0.0597103	3.91065e-05	TRUE	FALSE	FALSE
2	cg22587600	rs2346419	0.232138	1.23499e-11	0.0383904	0.0121989	TRUE	FALSE	FALSE
2	cg01286930	rs12713260	1.18293	1.50233e-94	0.302789	2.29893e-21	TRUE	FALSE	FALSE
2	cg23486701	rs4577321	0.223551	1.73278e-19	0.0614133	3.86089e-06	TRUE	FALSE	FALSE
2	cg23486701	rs7608414	0.215684	1.76267e-18	0.064804	1.08719e-07	TRUE	FALSE	FALSE
2	cg21487856	rs10206143	0.13209	2.42943e-09	0.00662296	0.63925	FALSE	FALSE	FALSE
2	cg01766943	rs10206143	0.328108	1.95123e-41	0.053685	7.29429e-09	TRUE	TRUE	TRUE
2	cg01766943	rs7608414	0.207729	6.81342e-18	0.0355174	0.000161002	TRUE	TRUE	TRUE
2	cg24906015	rs6725148	-1.37903	3.07261e-17	-0.222818	9.20131e-10	TRUE	TRUE	TRUE
2	cg01726273	rs6753442	-1.00577	1.12375e-59	-0.113588	4.63168e-10	TRUE	TRUE	TRUE
2	cg24220031	rs10203125	0.240686	1.0052e-29	0.0720178	6.08874e-05	TRUE	FALSE	FALSE
2	cg22305850	rs13026283	-1.79215	3.0968e-145	-0.356118	9.46662e-27	TRUE	TRUE	TRUE
2	cg25428553	rs11899001	0.705056	2.35775e-15	0.0775184	0.000580346	TRUE	FALSE	FALSE
2	cg25428553	rs10165112	0.643116	4.57041e-19	0.0721549	1.41858e-05	TRUE	FALSE	FALSE
2	cg12236088	rs7567965	-0.584916	6.45451e-15	-0.0596837	0.0011033	TRUE	FALSE	FALSE
2	cg12236088	rs10165112	0.719197	2.11918e-18	0.0585318	0.00129742	TRUE	FALSE	FALSE
2	cg08571918	rs7567965	-0.370193	3.91232e-12	-0.0816146	2.06951e-05	TRUE	TRUE	FALSE
2	cg08571918	rs10165112	0.521112	8.83535e-19	0.0723223	0.000734118	TRUE	TRUE	FALSE
2	cg11346754	rs2679890	0.16985	6.28846e-14	0.0216234	0.00318584	TRUE	TRUE	TRUE
2	cg17386473	rs144933303	-1.30127	1.84191e-20	-0.329068	2.05403e-09	TRUE	TRUE	FALSE
2	cg12080831	rs2677506	-0.377967	3.25157e-13	-0.0436593	0.00180604	TRUE	TRUE	FALSE
2	cg24207698	rs2288701	0.233468	3.50981e-16	0.0312601	0.140672	FALSE	TRUE	FALSE
2	cg21899461	rs11694568	-0.155258	1.50787e-15	-0.0349333	0.0589907	FALSE	TRUE	FALSE
2	cg21899461	rs12987123	-0.175055	2.53003e-10	-0.0368423	0.100033	FALSE	TRUE	FALSE
2	cg01089249	rs1420385	-0.163541	1.94857e-14	-0.024241	0.0292229	TRUE	FALSE	FALSE
2	cg01089319	rs1420385	-0.24479	5.23178e-23	-0.0442596	0.00112545	TRUE	FALSE	FALSE
2	cg14005211	rs3749035	-0.301768	1.03391e-18	-0.0392566	0.00415908	TRUE	FALSE	FALSE
2	cg21350860	rs7575468	0.098466	9.39329e-09	0.00868364	0.260056	FALSE	TRUE	TRUE
2	cg26466274	rs12997764	-1.84335	5.49117e-59	-0.235457	2.48441e-22	TRUE	TRUE	FALSE
2	cg26466274	rs6749679	-1.87668	6.81285e-63	-0.235457	2.48441e-22	TRUE	TRUE	FALSE
2	cg26466274	rs6433634	1.39491	4.58405e-39	0.152095	2.18788e-10	TRUE	TRUE	FALSE
2	cg22681709	rs6433683	0.141161	1.34266e-10	0.0296349	0.0104281	TRUE	FALSE	FALSE
2	cg02819655	rs188827128	-1.00099	8.22782e-23	-0.259552	2.53586e-11	TRUE	TRUE	FALSE
2	cg23363182	rs7609291	0.559661	2.267e-55	0.109719	2.07735e-12	TRUE	TRUE	FALSE
2	cg00052932	rs10182631	0.193364	3.85859e-09	0.0123321	0.105692	FALSE	FALSE	FALSE
2	cg11845111	rs13429540	-0.333539	2.73073e-09	-0.00912289	0.0411432	TRUE	FALSE	FALSE
2	cg11845111	rs9630991	0.915083	4.6967e-33	0.0341663	4.477e-05	TRUE	FALSE	FALSE
2	cg27211696	rs2582762	-0.417783	4.1617e-13	-0.0139668	0.0747686	FALSE	FALSE	FALSE
2	cg27211696	rs9630991	0.98105	3.24898e-40	0.0771965	8.81243e-09	TRUE	FALSE	FALSE
2	cg19374305	rs13035759	-0.452352	2.07216e-21	-0.0969595	7.58165e-05	TRUE	TRUE	TRUE
2	cg19374305	rs73062480	-0.946244	7.30307e-45	-0.209327	1.73703e-09	TRUE	TRUE	TRUE
2	cg13194260	rs12465041	0.14169	3.28633e-16	0.0562485	1.80761e-06	TRUE	FALSE	FALSE
2	cg13194260	rs73991110	0.207632	2.78299e-19	0.0559291	0.000399853	TRUE	FALSE	FALSE
2	cg24599065	rs6717389	0.324932	5.64143e-22	0.0313615	0.00576502	TRUE	FALSE	FALSE
2	cg05728596	rs1514132	-0.410605	2.31752e-30	0.00112231	0.857983	FALSE	TRUE	FALSE
2	cg03878190	rs3731900	0.43847	6.03473e-61	0.0582055	2.71375e-07	TRUE	TRUE	FALSE
2	cg03878190	rs12694453	0.446563	3.69114e-64	0.0592061	1.84744e-07	TRUE	TRUE	FALSE
2	cg09059267	rs9288545	0.276749	1.39849e-24	0.0724099	8.83693e-05	TRUE	FALSE	FALSE
2	cg09059267	rs6709936	-0.173826	7.89154e-09	-0.0104421	0.554111	FALSE	FALSE	FALSE
2	cg17075808	rs10206184	-0.2788	3.22935e-25	-0.0573787	6.81125e-08	TRUE	FALSE	FALSE
2	cg24172324	rs79061521	0.229054	1.76234e-15	0.0377837	0.00247735	TRUE	FALSE	FALSE
2	cg04286697	rs79061521	0.150497	6.00704e-10	0.0265351	0.0433825	TRUE	FALSE	FALSE
2	cg27026202	rs7587262	0.671902	3.13793e-52	0.0816924	9.7832e-11	TRUE	TRUE	TRUE
2	cg26521139	rs2292706	-0.247093	7.6126e-14	-0.0396148	0.11895	FALSE	TRUE	FALSE
2	cg23555395	rs7603967	0.308133	4.07448e-16	0.053747	0.0016681	TRUE	TRUE	FALSE
2	cg16989719	rs2325839	-0.420091	9.45167e-26	-0.108708	1.5947e-10	TRUE	TRUE	TRUE
2	cg16989719	rs13386290	-0.411689	3.28285e-25	-0.11062	7.05352e-10	TRUE	TRUE	TRUE
2	cg16989719	rs67071074	-0.407144	4.5667e-24	-0.112983	6.3825e-11	TRUE	TRUE	TRUE
2	cg14271023	rs6743992	-1.58219	3.34865e-15	-0.265605	4.64842e-09	TRUE	TRUE	FALSE
2	cg18368960	rs72988597	1.58435	8.18356e-09	0.334021	5.56068e-08	TRUE	TRUE	FALSE
2	cg07542287	rs3791449	-0.487719	1.11122e-35	-0.147329	2.16837e-11	TRUE	TRUE	FALSE
2	cg01305291	rs9753471	-0.447684	2.68197e-22	-0.160044	1.03556e-09	TRUE	FALSE	FALSE
2	cg04955912	rs56390510	0.391813	6.28259e-10	0.105309	0.0069965	TRUE	TRUE	FALSE
2	cg13262212	rs7588212	0.184594	3.08417e-13	0.0085672	0.595895	FALSE	FALSE	FALSE
2	cg11370814	rs13353359	-0.30215	3.07166e-09	-0.01362	0.632748	FALSE	TRUE	FALSE
3	cg08556718	rs10510276	-0.253989	5.2206e-30	-0.0518807	1.84763e-09	TRUE	TRUE	TRUE
3	cg20932822	rs9833530	-0.212539	1.76222e-11	-0.073436	3.46396e-07	TRUE	FALSE	FALSE
3	cg20932822	rs73067559	0.19852	7.04324e-09	0.0369371	0.00377203	TRUE	FALSE	FALSE
3	cg01617750	rs7621429	0.0746925	6.28801e-09	0.0328815	0.0341636	TRUE	FALSE	FALSE
3	cg01617750	rs4245886	0.0746925	6.28801e-09	0.0328815	0.0341636	TRUE	FALSE	FALSE
3	cg05120113	rs4678677	0.324983	2.3159e-13	0.0645346	0.0806944	FALSE	TRUE	FALSE
3	cg08033130	rs4683156	0.935484	5.30543e-100	0.215663	2.46645e-18	TRUE	FALSE	FALSE
3	cg19145607	rs9822153	0.663805	1.82898e-57	0.162653	4.95539e-15	TRUE	FALSE	FALSE
3	cg18004856	rs9869542	0.20935	8.84288e-14	0.0121493	0.181604	FALSE	TRUE	TRUE
3	cg18004856	rs7653682	-0.401441	7.98285e-58	-0.0232579	0.00901701	TRUE	TRUE	TRUE
3	cg23352942	rs2168442	0.441795	8.29104e-16	0.0768657	0.00503329	TRUE	TRUE	TRUE
3	cg23352942	rs4683301	-0.743241	4.94259e-45	-0.170807	4.40827e-11	TRUE	TRUE	TRUE
3	cg23352942	rs7635480	-0.642468	2.33015e-34	-0.140675	1.30868e-07	TRUE	TRUE	TRUE
3	cg02527881	rs4683300	-0.896928	2.77542e-122	-0.16586	9.98066e-16	TRUE	FALSE	FALSE
3	cg02527881	rs7635480	-0.824246	7.21351e-87	-0.153355	6.04835e-12	TRUE	FALSE	FALSE
3	cg02527881	rs4078466	0.352982	5.18949e-16	0.0787682	0.000249863	TRUE	FALSE	FALSE
3	cg27112062	rs6442117	0.214642	3.26177e-14	-0.00148326	0.712365	FALSE	TRUE	FALSE
3	cg27112062	rs6783952	-0.21248	9.86327e-11	0.00471002	0.29118	FALSE	TRUE	FALSE
3	cg24032752	rs743757	0.244975	7.07547e-18	0.00658594	0.037683	TRUE	FALSE	FALSE
3	cg11159295	rs114645176	-0.446821	9.45376e-66	-0.0265126	0.00078916	TRUE	FALSE	FALSE
3	cg07773769	rs55847657	-0.326861	3.41531e-63	-0.0694963	9.36684e-08	TRUE	TRUE	TRUE
3	cg26017506	rs4060726	0.309066	4.08807e-24	0.0830225	6.77953e-07	TRUE	FALSE	FALSE
3	cg16140565	rs9846621	0.759299	4.10634e-10	0.0290328	0.44127	FALSE	TRUE	FALSE
3	cg16140565	rs439087	0.517375	4.21485e-09	0.0633418	0.0340792	TRUE	TRUE	FALSE
3	cg13011961	rs3936063	-0.614482	1.25656e-11	-0.107808	0.00051181	TRUE	FALSE	FALSE
3	cg13011961	rs6809990	1.18891	1.40395e-136	0.240156	4.56009e-37	TRUE	FALSE	FALSE
3	cg02995710	rs6807450	0.557182	1.41215e-20	0.129179	5.11043e-06	TRUE	TRUE	FALSE
3	cg01025398	rs60966405	-0.469411	3.58652e-13	-0.0118229	0.0208236	TRUE	FALSE	FALSE
3	cg15798455	rs1320015	0.347324	1.478e-18	0.00638293	0.170692	FALSE	FALSE	FALSE
3	cg19388776	rs1320015	-0.305345	2.69478e-14	-0.01569	0.174855	FALSE	FALSE	FALSE
3	cg08522473	rs3828394	-2.37478	7.51415e-35	-0.333704	4.11261e-14	TRUE	TRUE	FALSE
3	cg08522473	rs11715228	1.5252	5.05871e-10	0.0645283	0.440271	FALSE	TRUE	FALSE
3	cg14944696	rs9870703	0.554254	8.04555e-30	0.114431	1.43798e-06	TRUE	TRUE	FALSE
3	cg12235788	rs9846863	-0.46977	1.42464e-10	-0.0385118	0.177894	FALSE	FALSE	FALSE
3	cg11901034	rs1683786	0.474486	4.13015e-34	0.00235224	0.667256	FALSE	TRUE	FALSE
3	cg17906873	rs9843011	-0.149154	7.18036e-15	-0.0280641	0.00162705	TRUE	FALSE	FALSE
3	cg17906873	rs75966408	0.179589	2.25635e-10	0.0166936	0.106971	FALSE	FALSE	FALSE
3	cg06725798	rs2625960	-0.0996771	1.84061e-09	-0.0492208	0.00540639	TRUE	FALSE	FALSE
3	cg01280180	rs6791368	0.287617	5.87985e-16	0.0726066	0.000247972	TRUE	FALSE	FALSE
3	cg06726820	rs295501	0.189597	4.97091e-12	0.047164	0.000191263	TRUE	TRUE	FALSE
3	cg02648923	rs773050	1.33092	3.38187e-09	0.126472	0.0234595	TRUE	TRUE	FALSE
3	cg14921522	rs6773552	0.158894	3.37357e-14	0.0410616	0.000322694	TRUE	FALSE	FALSE
3	cg09456493	rs6768115	0.092539	3.40224e-13	0.00644884	0.44414	FALSE	TRUE	FALSE
3	cg00306893	rs13089423	0.338717	5.52629e-58	0.0562753	4.31973e-07	TRUE	TRUE	TRUE
3	cg12789884	rs10936871	-0.600211	1.83016e-31	-0.153913	1.50591e-11	TRUE	FALSE	FALSE
3	cg03818303	rs11920947	0.142605	4.34626e-10	0.0283891	0.142207	FALSE	TRUE	FALSE
3	cg00862290	rs6805615	-0.178364	1.60653e-09	-0.0468032	0.00660597	TRUE	FALSE	FALSE
3	cg24935598	rs59381142	0.536677	4.44577e-18	0.0995687	0.0387098	TRUE	FALSE	FALSE
3	cg12681948	rs1538863	-0.571291	8.04423e-34	-0.140419	5.15566e-08	TRUE	FALSE	FALSE
3	cg12681948	rs61592579	-0.371322	5.77368e-14	-0.0985728	0.000134185	TRUE	FALSE	FALSE
3	cg12681948	rs9878918	-0.393873	1.45841e-17	-0.100968	7.4906e-06	TRUE	FALSE	FALSE
3	cg25921813	rs2720930	-0.453797	1.26002e-22	-0.0137075	0.0204752	TRUE	TRUE	TRUE
3	cg25921813	rs6767698	-0.38868	1.078e-19	-0.00409118	0.453343	FALSE	TRUE	TRUE
4	cg20743744	rs150789698	-0.344766	5.79629e-10	-0.0516697	0.101373	FALSE	TRUE	TRUE
4	cg26479374	rs2335855	0.268326	1.06004e-08	0.0471015	8.49222e-05	TRUE	FALSE	FALSE
4	cg16399632	rs2335855	0.279574	2.68826e-11	0.0613056	5.8855e-06	TRUE	TRUE	TRUE
4	cg08948841	rs2335855	0.182206	1.9888e-13	0.0563804	5.15848e-06	TRUE	TRUE	TRUE
4	cg15586393	rs34180507	0.304719	2.87794e-10	0.0794973	0.0136871	TRUE	TRUE	TRUE
4	cg07745915	rs1732115	-0.113304	1.10587e-09	-0.0127791	0.0769777	FALSE	FALSE	FALSE
4	cg00689492	rs11247990	-0.354485	1.36433e-20	-0.0224955	0.000982743	TRUE	TRUE	FALSE
4	cg19621877	rs17164682	-0.545311	1.22358e-16	-0.127418	9.26384e-06	TRUE	FALSE	FALSE
4	cg03965172	rs11930561	1.84554	1.93748e-11	0.255724	2.07922e-08	TRUE	TRUE	FALSE
4	cg12935434	rs2980187	0.40246	5.55644e-51	0.03733	0.00160325	TRUE	TRUE	FALSE
4	cg00071950	rs7697004	-0.495477	2.05791e-16	-0.0207746	0.00140557	TRUE	TRUE	FALSE
4	cg00071950	rs3775938	1.20298	1.18204e-58	0.0441821	1.02012e-06	TRUE	TRUE	FALSE
4	cg11266682	rs3796839	0.726569	2.6606e-61	0.118751	5.56296e-10	TRUE	FALSE	FALSE
4	cg11266682	rs7697004	-0.38058	7.00844e-23	-0.0765953	3.63836e-08	TRUE	FALSE	FALSE
4	cg16297011	rs3733556	-0.840416	4.72085e-18	-0.0399258	0.000904815	TRUE	FALSE	FALSE
4	cg18083114	rs3733556	-0.231682	1.05322e-10	-0.02511	1.22561e-06	TRUE	FALSE	FALSE
4	cg02428792	rs12646197	0.303442	4.89504e-09	0.0113651	0.37238	FALSE	FALSE	FALSE
4	cg26262055	rs6843733	0.210873	5.59648e-11	0.0284987	0.0207456	TRUE	FALSE	FALSE
4	cg03461641	rs7691160	-0.647473	8.34704e-28	-0.0998341	4.47215e-05	TRUE	TRUE	FALSE
4	cg07791160	rs2788860	0.155804	6.75794e-10	0.0644615	1.25054e-06	TRUE	FALSE	FALSE
4	cg19935756	rs13140519	2.85391	1.16462e-28	0.327646	1.51291e-11	TRUE	TRUE	FALSE
4	cg04618230	rs112061254	0.139698	2.75237e-19	0.0224718	0.0258802	TRUE	TRUE	FALSE
4	cg22252999	rs9996288	0.478167	2.34335e-78	0.151397	1.95712e-14	TRUE	TRUE	TRUE
4	cg01477861	rs59173056	0.48313	2.74084e-25	0.0819033	0.000479066	TRUE	FALSE	FALSE
4	cg01477861	rs11723275	-0.330192	7.69696e-19	-0.060846	0.00472294	TRUE	FALSE	FALSE
4	cg05468953	rs10013883	-0.331395	2.39584e-10	-0.0373194	0.0665603	FALSE	FALSE	FALSE
4	cg05468953	rs2255119	-0.363937	4.97298e-13	-0.0451215	0.0162795	TRUE	FALSE	FALSE
4	cg23574427	rs769238	-0.83532	9.21236e-80	-0.203789	1.47546e-17	TRUE	FALSE	FALSE
4	cg16301894	rs4975185	-0.994637	6.73873e-29	-0.177385	2.19151e-08	TRUE	TRUE	FALSE
4	cg07456878	rs34608638	-1.51928	7.61861e-16	-0.135833	2.03787e-12	TRUE	TRUE	FALSE
5	cg27010096	rs4975571	0.241925	7.46296e-17	0.00294194	0.640886	FALSE	TRUE	TRUE
5	cg01551729	rs73028891	-0.477485	2.92559e-22	-0.0119099	0.0848691	FALSE	FALSE	FALSE
5	cg01551729	rs56031640	-0.472374	9.24498e-13	-0.0036994	0.667778	FALSE	FALSE	FALSE
5	cg26675379	rs10475030	0.392072	3.63238e-47	0.0432605	4.38899e-07	TRUE	FALSE	FALSE
5	cg07875360	rs2172532	-0.146632	9.95252e-10	3.98859e-05	0.983577	FALSE	FALSE	FALSE
5	cg07875360	rs3776154	-0.283898	2.10601e-27	0.00220673	0.286612	FALSE	FALSE	FALSE
5	cg14773178	rs1032436	-0.839241	5.31898e-41	-0.154915	6.63256e-12	TRUE	TRUE	TRUE
5	cg14773178	rs13174518	-0.842806	2.32779e-52	-0.173062	8.5802e-14	TRUE	TRUE	TRUE
5	cg26168224	rs11133920	-0.718641	2.00652e-38	0.00142028	0.48725	FALSE	TRUE	TRUE
5	cg26168224	rs112224246	-1.05123	1.2589e-69	-0.00266954	0.322311	FALSE	TRUE	TRUE
5	cg23019589	rs5020077	-0.597683	1.83045e-14	-0.146466	1.59968e-06	TRUE	TRUE	FALSE
5	cg06653140	rs7702272	-2.78067	4.02705e-52	-0.30229	7.42757e-14	TRUE	TRUE	FALSE
5	cg26842080	rs2603630	0.116118	1.21857e-16	0.0265631	0.168233	FALSE	TRUE	TRUE
5	cg01983248	rs74714524	0.152515	2.81455e-10	0.0231736	0.0142653	TRUE	TRUE	FALSE
5	cg00049729	rs7730776	-0.157712	3.94703e-14	-0.0778306	3.97537e-06	TRUE	FALSE	FALSE
5	cg18302225	rs166909	0.668407	4.23297e-16	0.0863794	0.00119572	TRUE	TRUE	FALSE
5	cg12407526	rs16878376	-0.409897	4.91076e-46	-0.0469785	5.09114e-05	TRUE	TRUE	TRUE
5	cg04480106	rs35092674	0.832494	2.45864e-41	0.188623	5.34017e-14	TRUE	TRUE	FALSE
5	cg05483076	rs4555772	0.167859	2.44189e-26	0.0508362	5.56127e-05	TRUE	FALSE	FALSE
5	cg05483076	rs75439062	0.0966137	1.3951e-09	0.00330792	0.812474	FALSE	FALSE	FALSE
5	cg08474748	rs10052034	-0.366716	1.59305e-14	-0.0443524	0.023507	TRUE	TRUE	FALSE
5	cg26966186	rs7443170	-0.473245	3.16057e-11	0.00738571	0.417901	FALSE	TRUE	FALSE
5	cg26966186	rs342603	-0.446601	1.80902e-12	0.00748334	0.482394	FALSE	TRUE	FALSE
5	cg17395555	rs7702294	-0.503177	2.9965e-32	-0.0600922	0.00086738	TRUE	TRUE	TRUE
5	cg21070081	rs173436	0.575364	3.44277e-09	0.0903456	0.0715492	FALSE	TRUE	FALSE
5	cg08238375	rs9326879	1.04752	3.65783e-17	0.0749658	0.0843619	FALSE	TRUE	FALSE
5	cg08238375	rs4705542	-0.756159	5.21283e-15	-0.180453	1.01112e-06	TRUE	TRUE	FALSE
5	cg07837187	rs2933643	0.322254	2.0149e-12	0.0558793	0.0127754	TRUE	FALSE	FALSE
5	cg01810267	rs62374138	0.293282	2.6669e-14	0.00587633	0.240849	FALSE	FALSE	FALSE
5	cg01810267	rs10035593	-0.190239	2.67382e-09	-0.00433087	0.267915	FALSE	FALSE	FALSE
5	cg06526721	rs149128292	0.193494	2.47415e-09	0.0546785	0.00174249	TRUE	FALSE	FALSE
5	cg01256539	rs12189312	-0.390504	1.11223e-09	-0.0547225	0.0206908	TRUE	FALSE	FALSE
5	cg19518672	rs256871	-0.117936	3.2978e-09	-0.0261589	0.0208001	TRUE	FALSE	FALSE
5	cg27309611	rs256871	-0.111176	1.54726e-09	-0.0574579	2.52818e-06	TRUE	FALSE	FALSE
5	cg08979191	rs256871	-0.232436	1.49374e-11	-0.0536379	0.000170473	TRUE	FALSE	FALSE
5	cg12205435	rs3924257	0.200493	3.5392e-12	0.0293061	0.0416402	TRUE	FALSE	FALSE
5	cg11459648	rs7701116	0.388314	3.79604e-10	0.0264742	0.129476	FALSE	FALSE	FALSE
5	cg11459648	rs3924257	0.517603	7.59112e-17	0.0445347	0.0156191	TRUE	FALSE	FALSE
5	cg01742263	rs7701116	0.176147	3.13945e-09	0.0174495	0.284838	FALSE	FALSE	FALSE
5	cg01742263	rs3924257	0.228989	1.04076e-14	0.0460841	0.00550745	TRUE	FALSE	FALSE
5	cg09546802	rs60544283	-0.837685	5.48612e-51	-0.0973058	1.16587e-09	TRUE	TRUE	FALSE
5	cg09546802	rs12658483	0.352604	5.30307e-09	0.00323334	0.846891	FALSE	TRUE	FALSE
5	cg11609571	rs60544283	-0.993931	1.86813e-55	-0.119678	2.53562e-10	TRUE	TRUE	TRUE
5	cg11609571	rs12658483	0.404318	5.59354e-09	0.0256866	0.342231	FALSE	TRUE	TRUE
5	cg12470775	rs56410343	-0.66423	3.09499e-70	-0.0993279	2.1254e-14	TRUE	TRUE	TRUE
5	cg12470775	rs12658483	0.316383	6.91235e-14	0.0345553	0.00388523	TRUE	TRUE	TRUE
5	cg00312553	rs11743418	-0.182158	4.3702e-15	-0.00370848	0.366223	FALSE	FALSE	FALSE
5	cg05585991	rs7732244	0.145943	4.00067e-13	0.00807638	0.21527	FALSE	TRUE	FALSE
5	cg23395749	rs28510818	-0.315701	7.43573e-36	-0.0288069	0.0100729	TRUE	FALSE	FALSE
5	cg22561794	rs6601156	1.68406	5.93048e-17	0.25662	6.62837e-11	TRUE	TRUE	FALSE
5	cg01301339	rs6601180	-0.163217	2.49442e-12	-0.0104026	0.132635	FALSE	FALSE	FALSE
6	cg25852052	rs10223528	-0.212052	4.51085e-12	-0.00488952	0.419731	FALSE	TRUE	FALSE
6	cg21492127	rs6939850	-2.36761	9.72223e-38	-0.269317	2.00206e-15	TRUE	TRUE	FALSE
6	cg00266592	rs9328145	-0.179329	6.20505e-10	-0.012479	0.516365	FALSE	FALSE	FALSE
6	cg09085698	rs6906241	0.526331	2.65034e-19	-0.0369581	0.0439121	FALSE	TRUE	TRUE
6	cg01785233	rs4960298	-0.475347	1.87091e-37	-0.154244	2.30368e-05	TRUE	TRUE	FALSE
6	cg21126692	rs2500076	-0.142367	3.59406e-15	-0.0232729	0.00124925	TRUE	FALSE	FALSE
6	cg00116315	rs12524582	0.523045	1.30698e-27	0.149597	1.63783e-12	TRUE	FALSE	FALSE
6	cg00985040	rs708024	-0.465979	3.76967e-37	-0.0089869	0.637894	FALSE	TRUE	FALSE
6	cg00985040	rs10456093	0.151027	3.02468e-10	0.00516437	0.689137	FALSE	TRUE	FALSE
6	cg00012638	rs34179517	0.225812	1.79405e-10	0.0589083	0.0371487	TRUE	FALSE	FALSE
6	cg03605610	rs7748470	-0.194886	7.23357e-09	-0.0123782	0.06831	FALSE	FALSE	FALSE
6	cg21088783	rs7748470	-0.152041	1.64355e-11	-0.013318	0.120182	FALSE	FALSE	FALSE
6	cg12350822	rs6454593	0.28418	1.67464e-20	0.0377692	0.000372913	TRUE	FALSE	FALSE
6	cg12350822	rs499373	0.65856	4.82702e-61	0.0722265	1.11885e-05	TRUE	FALSE	FALSE
6	cg10512408	rs6931749	-0.23275	2.17675e-09	-0.046068	0.00216533	TRUE	FALSE	FALSE
6	cg10512408	rs6938139	-0.437182	1.51706e-58	-0.0624836	9.92195e-11	TRUE	FALSE	FALSE
6	cg14482998	rs9387025	0.321846	2.3659e-25	0.0674883	0.000149613	TRUE	TRUE	TRUE
6	cg05517541	rs9384805	-0.276617	1.22495e-23	-0.02929	0.0104439	TRUE	FALSE	FALSE
6	cg26846943	rs62413727	0.633074	1.1423e-23	0.105543	1.73652e-05	TRUE	TRUE	TRUE
6	cg08996597	rs6919251	2.60781	1.95548e-38	0.376265	8.21099e-15	TRUE	TRUE	FALSE
6	cg14267525	rs9321656	-0.15533	1.85827e-14	-0.0188916	0.091304	FALSE	FALSE	FALSE
6	cg03271093	rs9399249	0.367552	6.77082e-32	0.0775475	2.16884e-09	TRUE	FALSE	FALSE
6	cg18145961	rs9498368	0.13689	4.78382e-10	0.00311278	0.476455	FALSE	FALSE	FALSE
6	cg18145961	rs4869923	-0.198031	6.71699e-15	-0.00826464	0.0889478	FALSE	FALSE	FALSE
6	cg15241130	rs6907487	-0.390412	4.79382e-37	-0.0132328	0.0276459	TRUE	FALSE	FALSE
6	cg10395519	rs2295734	-0.743452	5.73701e-71	0.000544914	0.804812	FALSE	TRUE	FALSE
6	cg10395519	rs11753794	-0.339923	6.111e-21	0.000682138	0.695164	FALSE	TRUE	FALSE
6	cg26079810	rs2070285	-0.352052	1.26597e-19	-0.0579122	5.23015e-07	TRUE	FALSE	FALSE
6	cg21118486	rs9356523	0.124667	3.35371e-10	0.00968416	0.115058	FALSE	FALSE	FALSE
6	cg11014380	rs2127332	-0.131898	2.08933e-13	-0.00872158	0.226333	FALSE	TRUE	FALSE
7	cg15591276	rs10081255	0.361029	4.95804e-13	0.0498665	0.00208713	TRUE	FALSE	FALSE
7	cg15591276	rs4724788	0.368059	2.33596e-12	0.0429887	0.00743034	TRUE	FALSE	FALSE
7	cg05886620	rs10081255	0.434088	1.11985e-12	0.0627707	3.57183e-06	TRUE	TRUE	FALSE
7	cg05886620	rs4724788	0.432911	1.17641e-11	0.0617539	4.374e-06	TRUE	TRUE	FALSE
7	cg15641398	rs10081255	0.485743	2.28224e-16	0.122647	0.000505098	TRUE	FALSE	FALSE
7	cg15641398	rs4724788	0.500986	1.14516e-15	0.124781	0.000354452	TRUE	FALSE	FALSE
7	cg16167422	rs6954582	-0.226983	1.12677e-19	-0.083531	7.57662e-07	TRUE	TRUE	FALSE
7	cg16167422	rs60306276	-0.295368	3.59539e-34	-0.0914988	8.25704e-07	TRUE	TRUE	FALSE
7	cg15701281	rs6954582	-0.34743	6.81653e-41	-0.0361996	7.44034e-05	TRUE	FALSE	FALSE
7	cg15701281	rs6955047	-0.352989	1.29541e-47	-0.0326751	0.000603311	TRUE	FALSE	FALSE
7	cg11611357	rs4639400	0.358315	2.45639e-44	0.0470738	0.0113592	TRUE	TRUE	TRUE
7	cg16178271	rs12537348	-2.10842	4.01176e-77	-0.358268	1.26632e-12	TRUE	TRUE	TRUE
7	cg07568296	rs12673687	-0.296583	5.47855e-44	-0.0522974	0.00302932	TRUE	FALSE	FALSE
7	cg02305113	rs4721321	-0.258121	2.2664e-52	-0.0515987	0.00973436	TRUE	TRUE	TRUE
7	cg22535849	rs34024211	-1.77301	2.96949e-23	-0.268825	7.38889e-09	TRUE	TRUE	FALSE
7	cg09896999	rs9791512	0.362945	1.7878e-10	0.0181545	0.00770907	TRUE	FALSE	FALSE
7	cg13420273	rs12540872	-0.207389	1.51753e-14	-0.0331376	0.00997689	TRUE	TRUE	FALSE
7	cg16880946	rs7810502	-0.151091	1.85426e-12	-0.0251115	0.123296	FALSE	FALSE	FALSE
7	cg18669823	rs2284216	2.24198	3.57825e-26	0.299557	1.17982e-10	TRUE	TRUE	TRUE
7	cg12894711	rs849179	0.917172	3.95574e-120	0.241231	3.36547e-11	TRUE	FALSE	FALSE
7	cg23304165	rs642909	0.560382	1.048e-54	-0.00657029	0.166339	FALSE	TRUE	TRUE
7	cg25579180	rs67565098	-0.548694	2.05329e-13	-0.0622687	2.18412e-06	TRUE	FALSE	FALSE
7	cg25579180	rs1467332	0.708876	5.13127e-28	0.0600363	2.62883e-07	TRUE	FALSE	FALSE
7	cg08545129	rs35218902	0.198186	5.47207e-11	0.0170016	0.00821832	TRUE	TRUE	TRUE
7	cg09404428	rs7776617	0.725611	4.5097e-18	0.0547331	0.0011333	TRUE	TRUE	FALSE
7	cg21075678	rs6976928	-0.430211	2.47991e-28	-0.0839234	8.15428e-05	TRUE	TRUE	FALSE
7	cg01107185	rs1839606	-0.237125	1.21899e-12	-0.0111225	0.186701	FALSE	FALSE	FALSE
7	cg01107185	rs62485932	-0.226969	2.00078e-11	-0.0220666	0.00356127	TRUE	FALSE	FALSE
7	cg23387468	rs6949890	-0.367058	1.83003e-15	-0.0842651	0.0048981	TRUE	TRUE	FALSE
7	cg24038192	rs10247623	-0.0935734	4.70052e-13	-0.0339888	0.0572018	FALSE	FALSE	FALSE
7	cg15765638	rs940260	-3.30403	4.50861e-141	-0.415313	4.47441e-35	TRUE	TRUE	FALSE
7	cg05182265	rs7790880	0.700547	2.80747e-24	0.115323	4.1858e-08	TRUE	TRUE	FALSE
7	cg05182265	rs28510264	-0.278446	3.06968e-11	-0.080579	1.40187e-06	TRUE	TRUE	FALSE
8	cg00295418	rs10113500	-1.65144	1.05713e-52	-0.0127279	0.516476	FALSE	TRUE	FALSE
8	cg04912297	rs17126208	0.459722	1.36998e-32	0.0798181	9.609e-05	TRUE	FALSE	FALSE
8	cg06699216	rs7006155	0.509536	5.49524e-54	0.112803	8.50908e-10	TRUE	TRUE	TRUE
8	cg06699216	rs4921650	0.381329	4.09273e-17	0.0739573	0.003405	TRUE	TRUE	TRUE
8	cg02854313	rs2975438	-0.517272	1.37052e-35	-0.117462	4.75066e-07	TRUE	FALSE	FALSE
8	cg02854313	rs4922063	-0.449218	5.27584e-28	-0.0980808	4.84642e-05	TRUE	FALSE	FALSE
8	cg22108175	rs112424307	-0.372251	1.84242e-15	-0.0307519	0.00640703	TRUE	FALSE	FALSE
8	cg22108175	rs141458890	0.369394	3.20815e-23	0.048771	4.2701e-06	TRUE	FALSE	FALSE
8	cg22108175	rs144958026	0.387015	5.03773e-23	0.0493232	3.20152e-06	TRUE	FALSE	FALSE
8	cg01759110	rs13279289	-0.466665	2.04085e-49	-0.109134	3.43861e-14	TRUE	TRUE	FALSE
8	cg03386509	rs67834415	-0.243031	7.17764e-11	-0.0982285	0.00120673	TRUE	FALSE	FALSE
8	cg23224142	rs493539	0.385071	1.39821e-22	0.0362127	0.0132166	TRUE	TRUE	FALSE
8	cg23224142	rs12155873	-0.466492	1.96174e-09	-0.0599092	0.0156974	TRUE	TRUE	FALSE
8	cg22038738	rs6980538	-0.663213	8.09481e-70	-0.20087	3.75497e-20	TRUE	FALSE	FALSE
8	cg12091331	rs2020920	-0.365778	2.03659e-39	-0.0931852	0.000181418	TRUE	FALSE	FALSE
8	cg25457832	rs7817186	0.160682	5.87959e-09	0.0315269	0.023074	TRUE	FALSE	FALSE
8	cg09654669	rs10093388	0.234329	8.59324e-11	0.0390351	0.00326083	TRUE	TRUE	TRUE
8	cg09654669	rs35509877	-0.682233	1.80546e-66	-0.102303	6.98575e-09	TRUE	TRUE	TRUE
8	cg19413350	rs10093388	0.40001	5.80093e-09	0.0256248	0.0882953	FALSE	FALSE	FALSE
8	cg19413350	rs35509877	-1.03928	1.82415e-37	-0.0601399	0.000697088	TRUE	FALSE	FALSE
8	cg00613562	rs1372153	-0.431619	1.25202e-09	-0.0381992	0.0486399	TRUE	FALSE	FALSE
8	cg08915632	rs745578	-0.250338	1.64459e-25	-0.0505935	5.25461e-06	TRUE	FALSE	FALSE
8	cg00738934	rs7822053	-0.88774	2.85729e-92	-0.17976	1.00442e-25	TRUE	FALSE	FALSE
8	cg20982735	rs16876450	0.312565	1.08988e-10	0.0421287	0.00340015	TRUE	FALSE	FALSE
8	cg10039928	rs34382957	-0.21652	1.91484e-15	-0.0137102	0.276732	FALSE	TRUE	FALSE
8	cg09430518	rs6469699	-0.394303	3.94945e-21	-0.00749869	0.552067	FALSE	TRUE	FALSE
8	cg00776405	rs72727428	0.492613	2.71572e-22	0.00305968	0.561405	FALSE	TRUE	FALSE
8	cg00776405	rs4736613	-0.467962	3.51494e-33	-0.00438882	0.301355	FALSE	TRUE	FALSE
8	cg08911152	rs2244718	0.815934	7.26928e-28	0.0137462	0.228891	FALSE	FALSE	FALSE
8	cg08911152	rs59799876	-0.334494	7.51473e-09	-0.00754062	0.385307	FALSE	FALSE	FALSE
8	cg14640466	rs74503401	-0.308943	4.35436e-24	-0.0914078	5.19502e-08	TRUE	FALSE	FALSE
8	cg10118557	rs7465475	-0.179435	3.42615e-14	-0.0101699	0.508288	FALSE	FALSE	FALSE
8	cg13283845	rs9644250	-0.908258	1.3095e-49	-0.185342	1.74244e-13	TRUE	FALSE	FALSE
8	cg13283845	rs13260260	-0.734043	7.25892e-16	-0.144868	5.1272e-05	TRUE	FALSE	FALSE
8	cg19657945	rs9644250	-1.75715	5.98513e-48	-0.194316	1.15542e-15	TRUE	FALSE	FALSE
8	cg19657945	rs13260260	-1.45896	2.56131e-16	-0.156152	4.43092e-06	TRUE	FALSE	FALSE
8	cg24107665	rs71518784	0.243758	1.87616e-10	0.072622	8.27331e-05	TRUE	FALSE	FALSE
8	cg24596472	rs2467943	0.59286	3.80877e-55	0.0550451	2.88413e-09	TRUE	FALSE	FALSE
8	cg24596472	rs2450746	0.513244	2.36642e-27	0.0430764	0.000554019	TRUE	FALSE	FALSE
8	cg24596472	rs71520508	-0.30971	3.1451e-09	-0.0386447	0.00159341	TRUE	FALSE	FALSE
8	cg13153661	rs2980260	0.297124	2.94513e-42	0.0269382	0.00290559	TRUE	FALSE	FALSE
8	cg13153661	rs2450746	0.223885	2.38767e-16	0.0268613	0.00608339	TRUE	FALSE	FALSE
8	cg22123784	rs2980260	1.04155	4.01636e-82	0.155039	1.47909e-13	TRUE	FALSE	FALSE
8	cg22123784	rs2450746	0.830863	3.66808e-29	0.111862	5.42245e-05	TRUE	FALSE	FALSE
8	cg03958308	rs11785060	-0.32565	1.47677e-19	-0.0405765	0.0257327	TRUE	TRUE	FALSE
8	cg17475774	rs59095288	0.131732	5.29433e-15	0.000373391	0.970313	FALSE	TRUE	FALSE
8	cg17475774	rs4977193	0.130353	3.06594e-16	-0.00417543	0.694678	FALSE	TRUE	FALSE
8	cg17475774	rs6558301	0.132396	1.16574e-16	-0.00417543	0.694678	FALSE	TRUE	FALSE
8	cg14739437	rs4251691	0.348443	1.89276e-27	0.0239281	0.00480341	TRUE	FALSE	FALSE
8	cg14739437	rs4244611	0.310746	2.79396e-24	0.022484	0.00245321	TRUE	FALSE	FALSE
8	cg14739437	rs10110962	0.318262	2.0225e-23	0.0176424	0.0657099	FALSE	FALSE	FALSE
8	cg06341195	rs2721138	0.297399	1.75591e-36	0.0849037	3.00194e-09	TRUE	FALSE	FALSE
8	cg06341195	rs2721180	-0.211578	5.81399e-12	-0.077018	3.75752e-06	TRUE	FALSE	FALSE
8	cg12457210	rs73716321	-0.839535	1.76992e-09	0.00111693	0.618383	FALSE	TRUE	FALSE
9	cg24643417	rs58920137	0.419603	1.20062e-45	0.0203629	0.00890974	TRUE	TRUE	FALSE
9	cg04961911	rs1053318	0.185253	9.38065e-18	0.0122543	0.264639	FALSE	FALSE	FALSE
9	cg14574047	rs7873871	-0.201686	1.30725e-20	-0.0383314	0.026166	TRUE	FALSE	FALSE
9	cg14435550	rs12346333	0.266156	1.46041e-11	0.0223769	0.0521726	FALSE	TRUE	FALSE
9	cg14187724	rs10121342	-0.149666	2.76096e-11	-0.00632631	0.575248	FALSE	FALSE	FALSE
9	cg13713821	rs34881469	-0.279311	4.94177e-23	-0.0186343	0.0604393	FALSE	TRUE	FALSE
9	cg14625636	rs7042820	-0.482433	3.5314e-19	-0.112448	1.46968e-06	TRUE	FALSE	FALSE
9	cg13713218	rs7042820	-0.617001	4.83532e-21	-0.135303	3.59724e-07	TRUE	FALSE	FALSE
9	cg14157578	rs12342611	1.01763	3.39117e-23	0.134969	2.47652e-08	TRUE	TRUE	FALSE
9	cg14306058	rs56221862	-0.758635	7.85167e-73	-0.205873	6.19285e-24	TRUE	TRUE	FALSE
9	cg14564229	rs2150198	-0.212725	1.18194e-15	-0.00863843	0.368873	FALSE	FALSE	FALSE
9	cg21717724	rs4837796	1.04016	1.13654e-65	0.181191	2.76663e-17	TRUE	FALSE	FALSE
9	cg00340349	rs7043000	-0.642874	2.94679e-77	-0.120301	7.0372e-17	TRUE	TRUE	TRUE
9	cg14143304	rs57536766	-0.442506	5.10588e-10	0.00912859	0.577041	FALSE	FALSE	FALSE
9	cg03924115	rs6597647	-0.253242	2.87522e-10	-0.0598323	0.0466319	TRUE	TRUE	FALSE
9	cg01000188	rs7457	0.0837595	1.62264e-09	0.0395427	0.0469177	TRUE	TRUE	FALSE
9	cg05493344	rs4979633	-0.210228	9.57139e-14	-0.0521053	0.048153	TRUE	FALSE	FALSE
9	cg14150774	rs10122824	-0.14443	1.96782e-11	-0.003626	0.800684	FALSE	TRUE	FALSE
9	cg14469972	rs73578864	0.257842	1.12812e-21	0.0393239	0.00143054	TRUE	FALSE	FALSE
9	cg12872489	rs73578864	0.345361	4.06936e-25	0.0592956	1.51687e-06	TRUE	FALSE	FALSE
10	cg04926193	rs7915562	0.277159	1.48781e-18	0.0377608	0.000220002	TRUE	FALSE	FALSE
10	cg04926193	rs12414361	0.298442	9.49608e-22	0.0438218	6.20108e-06	TRUE	FALSE	FALSE
10	cg20205188	rs17293692	-0.675256	9.70553e-11	-0.186864	1.59865e-08	TRUE	TRUE	FALSE
10	cg20205188	rs11597446	-2.24895	1.79777e-53	-0.408185	4.6164e-20	TRUE	TRUE	FALSE
10	cg24754223	rs2388595	-0.466756	8.80468e-15	-0.0694028	0.000956542	TRUE	TRUE	FALSE
10	cg14835575	rs7076955	0.190894	5.94024e-24	-0.000403067	0.815143	FALSE	TRUE	TRUE
10	cg23933602	rs780632	-1.02513	4.89961e-43	0.000147917	0.952374	FALSE	TRUE	FALSE
10	cg13379757	rs7895751	-1.92017	4.43736e-19	-0.261264	2.48655e-07	TRUE	TRUE	FALSE
10	cg16913841	rs7914800	-0.242883	6.49913e-13	-0.0331174	0.130487	FALSE	TRUE	FALSE
10	cg05124243	rs10508646	-0.308807	1.98628e-12	-0.0544433	0.000263331	TRUE	TRUE	FALSE
10	cg03764364	rs480705	0.20449	1.89301e-18	0.0585703	0.000159011	TRUE	FALSE	FALSE
10	cg03764364	rs491949	-0.243382	7.7386e-15	-0.0458043	0.0354321	TRUE	FALSE	FALSE
10	cg22840887	rs2105177	0.457739	7.77385e-24	0.0853012	3.01977e-05	TRUE	TRUE	TRUE
10	cg24861272	rs7896086	-0.110803	3.97966e-09	-0.00592132	0.186409	FALSE	FALSE	FALSE
10	cg22789769	rs501120	-0.240116	9.29328e-16	-0.00688567	0.482773	FALSE	TRUE	TRUE
10	cg22789769	rs800315	-0.205538	1.01411e-08	-0.0122155	0.309651	FALSE	TRUE	TRUE
10	cg22789769	rs809601	0.507322	2.08385e-80	0.0220902	0.125799	FALSE	TRUE	TRUE
10	cg00541500	rs2275846	-0.0793353	4.33652e-10	-0.0446195	0.00740262	TRUE	FALSE	FALSE
10	cg27076160	rs2393909	-1.35255	1.29369e-16	-0.232874	7.87203e-08	TRUE	TRUE	FALSE
10	cg27076160	rs4746516	-2.02194	6.8851e-42	-0.373867	6.58886e-23	TRUE	TRUE	FALSE
10	cg07934434	rs12258792	0.14064	9.30728e-15	0.00379661	0.6323	FALSE	TRUE	TRUE
10	cg06520331	rs7911332	-0.231259	5.68105e-14	-0.0720027	0.00175825	TRUE	FALSE	FALSE
10	cg06520331	rs12258439	-0.252199	1.27501e-18	-0.0706799	0.00153799	TRUE	FALSE	FALSE
10	cg18303477	rs2259049	0.200029	7.0788e-28	0.064534	1.97156e-07	TRUE	FALSE	FALSE
10	cg23659134	rs157077	-0.580328	5.27066e-49	-0.141511	3.50921e-20	TRUE	TRUE	TRUE
10	cg08917117	rs7078597	0.434709	4.60283e-91	0.0528964	7.7034e-06	TRUE	FALSE	FALSE
10	cg00750430	rs10886017	0.219412	7.36911e-12	-0.000175521	0.988108	FALSE	FALSE	FALSE
10	cg04764907	rs1693655	-0.332703	1.0173e-19	-0.00825987	0.674149	FALSE	TRUE	FALSE
10	cg27488007	rs1693655	-0.515019	4.7229e-23	-0.0786753	0.00178016	TRUE	FALSE	FALSE
10	cg14939821	rs12250771	0.523493	9.70686e-33	0.109742	8.94476e-09	TRUE	FALSE	FALSE
10	cg03798045	rs7893895	-0.162623	7.52168e-14	-0.00218932	0.763899	FALSE	TRUE	TRUE
10	cg05313588	rs7907613	0.225183	3.32964e-09	0.0269744	0.0457717	TRUE	TRUE	FALSE
10	cg04194432	rs12256887	0.949578	9.45705e-17	0.0721033	0.00451973	TRUE	TRUE	FALSE
11	cg23929682	rs12224967	0.281414	5.69374e-27	0.0191735	0.000730704	TRUE	TRUE	FALSE
11	cg24752563	rs113301887	-1.66362	7.03309e-42	-0.207912	2.59941e-19	TRUE	TRUE	FALSE
11	cg06912304	rs6578440	0.375521	1.65493e-25	0.0245429	0.000653229	TRUE	TRUE	FALSE
11	cg09673570	rs1948472	-0.396969	6.87336e-50	-0.0785976	1.07578e-07	TRUE	TRUE	FALSE
11	cg13286116	rs12786955	-0.234031	4.97103e-13	-0.0356687	0.0300693	TRUE	FALSE	FALSE
11	cg13286116	rs4757136	-0.209909	2.47935e-11	-0.0268375	0.0596183	FALSE	FALSE	FALSE
11	cg09864245	rs831611	1.01535	1.25261e-50	-0.0161792	0.619591	FALSE	TRUE	FALSE
11	cg02785814	rs3845266	-0.537233	2.08107e-17	-0.00334551	0.411694	FALSE	TRUE	FALSE
11	cg23097878	rs11038668	-0.310531	6.979e-11	0.0215547	0.473205	FALSE	TRUE	FALSE
11	cg23097878	rs11038703	-0.47978	1.22415e-15	0.0188549	0.584005	FALSE	TRUE	FALSE
11	cg12389611	rs11038852	0.365861	8.54514e-11	0.0752166	0.00751223	TRUE	FALSE	FALSE
11	cg12389611	rs59980817	0.556726	3.27332e-19	0.103381	2.41077e-05	TRUE	FALSE	FALSE
11	cg10938684	rs3763963	-0.605053	1.59569e-31	-0.304165	3.10987e-14	TRUE	TRUE	FALSE
11	cg10938684	rs4581406	0.514276	8.25787e-11	0.0769267	0.0185571	TRUE	TRUE	FALSE
11	cg25800328	rs7121264	0.68582	8.65649e-43	0.135508	4.66129e-15	TRUE	FALSE	FALSE
11	cg25800328	rs2869542	-1.03398	4.42936e-121	-0.222552	3.71256e-39	TRUE	FALSE	FALSE
11	cg00045227	rs4939077	-0.293482	2.04057e-21	0.00672624	0.563975	FALSE	FALSE	FALSE
11	cg00045227	rs11228738	-0.474426	3.39264e-27	0.0178472	0.289154	FALSE	FALSE	FALSE
11	cg07745373	rs6591507	0.245017	2.73352e-17	0.0802572	3.93453e-07	TRUE	TRUE	FALSE
11	cg13520651	rs3019558	0.218791	1.66725e-30	0.0352241	0.0376856	TRUE	TRUE	TRUE
11	cg13520651	rs72928519	-0.167722	2.60424e-09	-0.0151746	0.50618	FALSE	TRUE	TRUE
11	cg17271269	rs73481334	-1.97592	1.3947e-15	-0.238189	0.000232755	TRUE	TRUE	FALSE
11	cg12797157	rs1199047	-1.10631	1.19882e-56	-0.180453	7.70768e-11	TRUE	FALSE	FALSE
11	cg24851651	rs3107024	-1.75508	2.99572e-49	-0.422281	1.36461e-26	TRUE	TRUE	FALSE
11	cg01385198	rs7102400	-0.188803	2.53226e-32	-0.0487815	0.000698227	TRUE	TRUE	FALSE
11	cg24478926	rs4980784	0.400542	6.77713e-22	0.0184131	0.00583891	TRUE	TRUE	FALSE
11	cg26776957	rs680901	0.41117	4.52744e-17	0.0922738	6.21725e-06	TRUE	TRUE	FALSE
11	cg26776957	rs1623476	-0.878319	2.34306e-60	-0.18724	3.20395e-14	TRUE	TRUE	FALSE
11	cg03807330	rs80171612	0.473261	7.24977e-91	0.0922846	7.55765e-20	TRUE	FALSE	FALSE
11	cg11845292	rs10898563	0.254419	5.11748e-18	0.0110544	0.447249	FALSE	FALSE	FALSE
11	cg07243138	rs11603652	0.294283	3.32243e-37	0.00440596	0.789634	FALSE	TRUE	FALSE
11	cg07243138	rs7120172	0.0963204	2.54319e-10	-0.00640254	0.566178	FALSE	TRUE	FALSE
11	cg05590274	rs10891549	-0.341655	2.46546e-39	-0.0728767	0.000135505	TRUE	FALSE	FALSE
11	cg04087571	rs11216161	0.330633	1.64245e-30	0.0467102	0.000251305	TRUE	FALSE	FALSE
11	cg04087571	rs1838757	-0.247136	4.00901e-19	-0.0625963	1.71551e-06	TRUE	FALSE	FALSE
11	cg20608306	rs11216257	-0.0948244	4.72951e-09	-0.0257979	0.0076224	TRUE	FALSE	FALSE
11	cg11861562	rs10790174	0.552023	4.71558e-45	0.100387	7.9882e-06	TRUE	TRUE	FALSE
11	cg11861562	rs8521	0.586575	1.63757e-53	0.102441	7.98674e-07	TRUE	TRUE	FALSE
11	cg25155064	rs869638	-0.163362	9.56534e-13	-0.0232237	0.212837	FALSE	FALSE	FALSE
11	cg26069044	rs12287365	-3.00677	1.99639e-56	-0.310666	7.14866e-16	TRUE	TRUE	FALSE
11	cg12264934	rs7107796	0.585661	1.76968e-10	0.16352	4.10306e-07	TRUE	TRUE	FALSE
12	cg10195814	rs2734440	-0.323523	8.24259e-30	-0.0277258	0.0288093	TRUE	TRUE	TRUE
12	cg20047055	rs11053802	-0.110944	1.63548e-12	-0.036883	0.00010738	TRUE	FALSE	FALSE
12	cg20188490	rs12826445	-0.740992	1.75695e-21	0.0151881	0.176096	FALSE	FALSE	FALSE
12	cg20188490	rs7307363	-0.537077	2.49113e-17	0.0035146	0.715701	FALSE	FALSE	FALSE
12	cg20188490	rs10845288	-0.547217	6.34601e-19	0.00411101	0.659144	FALSE	FALSE	FALSE
12	cg15368222	rs2703698	-0.186065	3.18222e-12	-0.0115249	0.302601	FALSE	TRUE	TRUE
12	cg15584813	rs4768697	0.535424	6.02585e-24	0.193221	7.04903e-13	TRUE	FALSE	FALSE
12	cg15584813	rs12832777	-0.316374	1.6796e-14	-0.0227849	0.380261	FALSE	FALSE	FALSE
12	cg11146691	rs4768697	1.12344	1.45343e-25	0.159791	1.65799e-06	TRUE	TRUE	TRUE
12	cg11146691	rs12832777	-0.676854	5.75947e-16	-0.0342186	0.137213	FALSE	TRUE	TRUE
12	cg17501823	rs4768697	1.21493	2.97998e-26	0.162413	1.89136e-06	TRUE	FALSE	FALSE
12	cg17501823	rs12832777	-0.677835	4.24076e-14	-0.0409907	0.198335	FALSE	FALSE	FALSE
12	cg21428710	rs4768697	0.665729	1.83238e-22	0.195021	1.24962e-08	TRUE	FALSE	FALSE
12	cg21428710	rs11183488	-0.377991	4.27047e-13	-0.0473464	0.167145	FALSE	FALSE	FALSE
12	cg22049899	rs4768697	0.80399	5.49024e-22	0.141688	0.000127029	TRUE	FALSE	FALSE
12	cg22049899	rs12832777	-0.457446	1.57917e-12	-0.033835	0.221765	FALSE	FALSE	FALSE
12	cg00549601	rs1905243	-0.200212	5.31667e-13	-0.0738715	2.61885e-05	TRUE	TRUE	FALSE
12	cg00549601	rs4762019	0.31451	8.44569e-20	0.0868869	8.18719e-05	TRUE	TRUE	FALSE
12	cg20077028	rs1905243	-0.260047	9.364e-15	-0.0443987	0.0140972	TRUE	TRUE	FALSE
12	cg20077028	rs73299793	-0.292222	7.99778e-20	-0.0280864	0.0850055	FALSE	TRUE	FALSE
12	cg03240059	rs2603761	0.150383	2.18757e-09	0.00391367	0.795779	FALSE	FALSE	FALSE
12	cg06715628	rs11503936	-1.2177	2.30236e-25	-0.183869	1.59979e-08	TRUE	TRUE	FALSE
12	cg16919680	rs10876355	0.248481	2.33096e-23	0.0585378	0.000202919	TRUE	FALSE	FALSE
12	cg16919680	rs10876363	-0.234088	4.22995e-21	-0.0582054	7.29276e-05	TRUE	FALSE	FALSE
12	cg16643603	rs1795814	-0.242655	6.64592e-14	-0.0490098	0.000371609	TRUE	FALSE	FALSE
12	cg07880109	rs34239716	0.221743	3.92969e-17	0.0611984	0.000818683	TRUE	FALSE	FALSE
12	cg07880109	rs2371098	-0.373008	2.74271e-54	-0.0972377	2.18888e-09	TRUE	FALSE	FALSE
12	cg12745325	rs11171819	0.179814	7.28129e-13	0.06066	7.61497e-05	TRUE	FALSE	FALSE
12	cg11742268	rs9634281	-0.312542	4.33891e-25	-0.0576412	6.11735e-06	TRUE	TRUE	TRUE
12	cg05932702	rs2956462	-0.27968	2.85209e-15	-0.0411385	7.62531e-06	TRUE	TRUE	FALSE
12	cg10168894	rs2956462	-0.244109	1.30536e-13	-0.0297951	2.54671e-05	TRUE	TRUE	FALSE
12	cg01581686	rs1163287	-0.241169	1.45094e-13	-0.00641994	0.513494	FALSE	TRUE	FALSE
12	cg12870014	rs12823540	-0.904823	1.66652e-28	-0.213178	2.16016e-13	TRUE	TRUE	FALSE
12	cg12870014	rs11069139	-0.95413	5.70348e-15	-0.250915	4.99586e-08	TRUE	TRUE	FALSE
12	cg10240950	rs11068851	-2.3064	1.972e-65	-0.332031	4.00333e-21	TRUE	TRUE	TRUE
12	cg10240950	rs10849678	-2.00989	5.96987e-21	-0.277845	2.63655e-06	TRUE	TRUE	TRUE
12	cg17765387	rs6490102	-0.200598	3.94816e-15	-0.0422548	0.0105891	TRUE	TRUE	FALSE
12	cg25563625	rs12318362	-0.795455	2.3588e-102	-0.0791983	1.01591e-11	TRUE	TRUE	TRUE
12	cg19120225	rs73230051	-0.345615	2.15426e-26	-0.0138336	0.441972	FALSE	TRUE	FALSE
12	cg09084244	rs1879380	2.0763	1.82332e-20	0.128137	0.0455633	TRUE	TRUE	TRUE
12	cg09084244	rs4930718	1.34502	2.08658e-10	0.112047	0.0882584	FALSE	TRUE	TRUE
12	cg03117611	rs1627321	0.0982893	1.27894e-11	0.0262643	0.0885266	FALSE	TRUE	FALSE
12	cg02126688	rs7135823	0.126611	4.82707e-21	0.000779697	0.937327	FALSE	FALSE	FALSE
12	cg02126688	rs10082758	0.122495	9.09106e-21	0.00320232	0.751567	FALSE	FALSE	FALSE
12	cg23373401	rs7135823	0.180064	1.09957e-23	0.0196143	0.0952863	FALSE	FALSE	FALSE
12	cg23373401	rs10082758	0.177595	1.26318e-24	0.0185994	0.101675	FALSE	FALSE	FALSE
12	cg07703756	rs7135823	0.230724	2.82216e-26	0.0262552	0.0863139	FALSE	FALSE	FALSE
12	cg07703756	rs10082758	0.229523	1.60735e-27	0.0416244	0.00989453	TRUE	FALSE	FALSE
12	cg12115748	rs7135823	0.227894	2.98372e-15	0.0643677	1.96838e-06	TRUE	FALSE	FALSE
12	cg12115748	rs10082758	0.245181	1.3234e-18	0.0615425	4.8356e-06	TRUE	FALSE	FALSE
12	cg13802583	rs7135823	0.38695	1.98901e-22	0.0633859	3.09071e-08	TRUE	FALSE	FALSE
12	cg13802583	rs10082758	0.391419	3.01601e-24	0.0748923	5.11285e-11	TRUE	FALSE	FALSE
12	cg01302562	rs7135823	0.514654	1.97904e-35	0.123454	2.97464e-11	TRUE	FALSE	FALSE
12	cg01302562	rs10082758	0.499275	1.11852e-34	0.124325	8.3282e-12	TRUE	FALSE	FALSE
12	cg11893127	rs7135823	-0.400591	1.80322e-30	-0.0966832	2.28897e-10	TRUE	TRUE	TRUE
12	cg11893127	rs10082758	-0.410554	2.08961e-35	-0.0935465	1.10676e-09	TRUE	TRUE	TRUE
12	cg06777732	rs7135823	0.964786	1.16469e-35	0.111215	2.89389e-12	TRUE	FALSE	FALSE
12	cg06777732	rs10082758	0.961475	6.19515e-38	0.117243	5.06545e-13	TRUE	FALSE	FALSE
12	cg08164151	rs7135823	0.884977	5.22156e-34	0.150577	8.70018e-13	TRUE	FALSE	FALSE
12	cg08164151	rs10082758	0.859135	6.18632e-34	0.146658	5.87133e-11	TRUE	FALSE	FALSE
12	cg06712767	rs7135823	0.773252	2.52711e-32	0.187036	6.25153e-15	TRUE	TRUE	TRUE
12	cg06712767	rs10082758	0.73102	2.08794e-30	0.186974	3.10215e-14	TRUE	TRUE	TRUE
12	cg14140673	rs7135823	0.402217	2.75498e-29	0.130241	9.84551e-11	TRUE	TRUE	TRUE
12	cg14140673	rs10082758	0.395722	5.78391e-30	0.133584	3.4271e-10	TRUE	TRUE	TRUE
12	cg25198599	rs7135823	0.364695	8.10572e-23	0.0616365	4.90046e-09	TRUE	FALSE	FALSE
12	cg25198599	rs10082758	0.378081	3.36243e-26	0.0637753	4.21328e-09	TRUE	FALSE	FALSE
12	cg03885975	rs7135823	0.167655	3.18022e-17	0.0201218	0.0818548	FALSE	FALSE	FALSE
12	cg03885975	rs10082758	0.168756	2.27968e-18	0.0194304	0.0927034	FALSE	FALSE	FALSE
12	cg05181941	rs7135823	0.231029	1.27045e-09	0.00461879	0.536185	FALSE	FALSE	FALSE
12	cg05181941	rs10082758	0.229277	6.56429e-10	0.00553915	0.464391	FALSE	FALSE	FALSE
12	cg13586425	rs34853396	-0.529865	4.82087e-38	-0.0787003	3.64118e-05	TRUE	FALSE	FALSE
12	cg25772418	rs34853396	-0.641139	5.83919e-51	-0.0783918	2.24664e-06	TRUE	TRUE	FALSE
12	cg09814354	rs10902444	-0.422289	3.23997e-16	-0.049771	0.00629493	TRUE	TRUE	TRUE
12	cg09814354	rs755437	-0.508597	1.07728e-65	-0.0773658	7.8698e-12	TRUE	TRUE	TRUE
12	cg09814354	rs10902449	-0.377553	5.42767e-37	-0.0628422	5.00296e-09	TRUE	TRUE	TRUE
12	cg15260428	rs74875721	0.858582	4.37428e-27	0.0763323	0.000428683	TRUE	TRUE	FALSE
12	cg15260428	rs4964879	0.31752	1.90443e-15	0.0332358	0.00579822	TRUE	TRUE	FALSE
12	cg06813297	rs61944613	0.714622	2.04741e-10	0.0329974	0.557459	FALSE	TRUE	FALSE
12	cg24630778	rs11834862	-0.375655	3.81215e-14	-0.0437493	7.48546e-05	TRUE	TRUE	TRUE
13	cg01872988	rs7989876	-1.9136	1.59974e-47	-0.329678	1.97411e-16	TRUE	TRUE	FALSE
13	cg05840412	rs174858	0.118259	1.09512e-12	0.0417124	0.00731456	TRUE	TRUE	FALSE
13	cg00495681	rs199635141	0.536162	1.42984e-20	0.00229697	0.8141	FALSE	FALSE	FALSE
13	cg25968569	rs601562	0.226492	2.15507e-09	0.034787	0.0119884	TRUE	FALSE	FALSE
13	cg23400607	rs925534	0.381949	7.64921e-15	0.0566955	0.0391335	TRUE	TRUE	TRUE
13	cg23400607	rs35839515	0.359478	6.81069e-15	0.0798693	0.00012811	TRUE	TRUE	TRUE
13	cg04162223	rs2259812	-0.536883	2.35474e-69	-0.20005	2.5221e-17	TRUE	FALSE	FALSE
13	cg04162223	rs2260732	-0.575504	1.22104e-87	-0.182396	8.06819e-12	TRUE	FALSE	FALSE
13	cg04162223	rs3751452	0.418199	1.67415e-23	0.165269	3.56208e-08	TRUE	FALSE	FALSE
13	cg23320987	rs2261003	-0.245344	3.51088e-22	-0.00196795	0.543866	FALSE	TRUE	FALSE
13	cg23320987	rs73575643	-0.186905	4.63937e-11	-0.00255917	0.527827	FALSE	TRUE	FALSE
13	cg23320987	rs3751452	0.277112	6.18419e-19	0.00374175	0.291875	FALSE	TRUE	FALSE
13	cg21747549	rs76416736	-0.517494	4.9686e-15	-0.0715049	0.012967	TRUE	TRUE	TRUE
13	cg06611532	rs9562129	-0.86101	2.00064e-48	-0.148787	8.70148e-10	TRUE	TRUE	FALSE
13	cg06611532	rs367312	-0.456303	8.3506e-21	-0.0875948	2.73939e-05	TRUE	TRUE	FALSE
14	cg12969729	rs74036714	-1.15547	3.01485e-26	-0.200845	9.20715e-09	TRUE	TRUE	TRUE
14	cg01878807	rs3742491	-0.452623	4.94381e-18	-0.122361	5.42929e-06	TRUE	TRUE	FALSE
14	cg23112188	rs6573572	0.179887	3.62099e-09	0.0100384	0.245413	FALSE	FALSE	FALSE
14	cg09998151	rs1957015	2.27508	5.34812e-46	0.335375	1.69971e-19	TRUE	TRUE	FALSE
14	cg09998151	rs12886735	-2.0729	1.65806e-15	-0.0527246	0.326455	FALSE	TRUE	FALSE
14	cg04306507	rs10137409	0.288288	8.79015e-27	0.083724	1.13057e-05	TRUE	TRUE	TRUE
14	cg04306507	rs73273649	-0.383273	3.59762e-23	-0.0299057	0.244927	FALSE	TRUE	TRUE
14	cg06744740	rs241562	-0.217168	1.04792e-16	-0.00288336	0.698056	FALSE	TRUE	FALSE
14	cg23283614	rs219372	-0.32976	2.47585e-14	-0.013075	0.0444794	TRUE	FALSE	FALSE
14	cg15891218	rs12434034	0.345908	1.91709e-09	0.100238	0.000850879	TRUE	FALSE	FALSE
14	cg01748970	rs72714524	-0.338088	8.06821e-12	-0.0672132	0.000303096	TRUE	TRUE	FALSE
14	cg01166350	rs78521621	0.172774	5.52119e-10	-0.0163407	0.653054	FALSE	TRUE	FALSE
14	cg26396452	rs35176994	0.20558	1.48714e-09	0.000226408	0.978551	FALSE	TRUE	FALSE
14	cg18825221	rs3784108	0.546973	4.33018e-27	0.143871	3.83235e-09	TRUE	TRUE	FALSE
14	cg18825221	rs28460083	-0.311337	2.1455e-09	-0.0788185	0.000101308	TRUE	TRUE	FALSE
14	cg18872420	rs8014527	-0.37067	2.74999e-10	-0.0432237	0.144569	FALSE	FALSE	FALSE
14	cg18872420	rs11621440	1.41127	1.08239e-103	0.275807	4.45446e-21	TRUE	FALSE	FALSE
14	cg18657988	rs3783853	0.2547	1.13555e-19	0.0759119	0.000518161	TRUE	FALSE	FALSE
14	cg05313263	rs10135979	0.15477	5.72376e-14	0.0345081	0.0241595	TRUE	FALSE	FALSE
14	cg02882979	rs7161441	-1.00112	8.96602e-60	-0.180229	3.28953e-11	TRUE	TRUE	FALSE
14	cg02882979	rs4143957	0.617318	1.98828e-09	0.0639801	0.0970374	FALSE	TRUE	FALSE
14	cg18863119	rs7161441	-0.675231	2.48612e-50	-0.11165	8.5468e-09	TRUE	FALSE	FALSE
14	cg10969997	rs4900624	0.241335	3.46925e-12	0.000460606	0.936783	FALSE	TRUE	FALSE
14	cg11481687	rs11846421	0.612826	6.83101e-13	0.104721	9.79059e-08	TRUE	TRUE	FALSE
14	cg11481687	rs6576067	1.06521	9.06552e-61	0.125028	1.68873e-17	TRUE	TRUE	FALSE
15	cg06926377	rs1565863	-1.06455	2.13039e-50	-0.18766	2.88801e-17	TRUE	TRUE	FALSE
15	cg06926377	rs12916805	-0.809482	8.82036e-21	-0.173162	4.2312e-09	TRUE	TRUE	FALSE
15	cg09898695	rs690572	-0.159251	7.37286e-10	-0.0389989	0.0124155	TRUE	TRUE	FALSE
15	cg27046604	rs690572	-0.172968	1.8432e-13	-0.0377721	0.00729349	TRUE	TRUE	FALSE
15	cg02155558	rs956391	0.561394	1.74973e-36	0.0581136	2.09092e-06	TRUE	TRUE	FALSE
15	cg02155558	rs111848061	-0.442277	7.27728e-10	-0.0140469	0.51791	FALSE	TRUE	FALSE
15	cg21523688	rs57967845	0.389482	8.85871e-12	-0.0234327	0.494528	FALSE	FALSE	FALSE
15	cg25801113	rs753414	-0.383885	7.24547e-50	-0.0471931	8.04928e-05	TRUE	TRUE	TRUE
15	cg12932613	rs28475375	0.413517	2.15859e-10	0.0907684	0.0129512	TRUE	FALSE	FALSE
15	cg10070864	rs1567616	0.929331	8.62771e-25	0.236292	1.45106e-08	TRUE	TRUE	FALSE
15	cg10070864	rs1664476	0.642266	1.65634e-18	0.185221	8.21842e-08	TRUE	TRUE	FALSE
15	cg21667061	rs3743267	0.597157	1.1736e-66	0.124446	1.42945e-12	TRUE	FALSE	FALSE
15	cg03791955	rs7402964	-0.375001	8.45643e-19	-0.0306281	0.0863635	FALSE	TRUE	TRUE
15	cg00152322	rs832881	0.215442	9.15318e-13	0.00077474	0.854389	FALSE	FALSE	FALSE
15	cg00152322	rs871447	0.511711	4.04774e-37	0.0139099	0.0311744	TRUE	FALSE	FALSE
15	cg09914542	rs8028812	-0.206871	1.03323e-32	-0.0364868	0.000543123	TRUE	FALSE	FALSE
15	cg12131826	rs11072657	-0.162713	2.09173e-27	-0.022908	0.142205	FALSE	TRUE	TRUE
15	cg17916960	rs34222382	-0.834471	1.29339e-76	-0.117682	7.52574e-19	TRUE	FALSE	FALSE
15	cg17916960	rs34286854	-0.463578	1.44852e-19	-0.0610747	0.000330852	TRUE	FALSE	FALSE
15	cg04579183	rs10459693	-2.13737	8.03929e-33	-0.28354	3.76668e-17	TRUE	TRUE	FALSE
15	cg07147709	rs34789229	0.242455	5.67848e-12	0.0595318	0.0638192	FALSE	TRUE	FALSE
15	cg00506935	rs56115715	-0.231888	8.7358e-15	-0.0490302	0.00424027	TRUE	TRUE	FALSE
15	cg19547844	rs3759919	-0.352724	2.38647e-47	-0.034999	1.63856e-05	TRUE	TRUE	FALSE
16	cg00684790	rs74001024	0.230868	3.63878e-10	0.0466073	0.00382831	TRUE	TRUE	TRUE
16	cg27297104	rs3826051	-0.696654	8.88742e-61	-0.0128561	0.434236	FALSE	TRUE	FALSE
16	cg16594957	rs2283481	-0.31452	2.73674e-20	-0.0486642	1.31029e-07	TRUE	TRUE	FALSE
16	cg03784048	rs954034	0.664361	9.34282e-13	0.0167274	0.0265755	TRUE	TRUE	TRUE
16	cg07736657	rs7498856	-0.487068	2.81034e-20	-0.0798459	0.00143706	TRUE	FALSE	FALSE
16	cg06432309	rs11076006	-1.25829	3.38621e-78	-0.126503	3.10501e-17	TRUE	TRUE	FALSE
16	cg05477582	rs9927697	-2.15626	3.50829e-37	-0.326398	7.97948e-11	TRUE	TRUE	FALSE
16	cg05477582	rs11865834	2.23766	7.33537e-25	0.233273	6.04839e-05	TRUE	TRUE	FALSE
16	cg10215414	rs8059226	0.200038	1.00687e-22	0.0567752	8.33737e-06	TRUE	TRUE	FALSE
16	cg10215414	rs59376497	0.128888	3.08781e-11	0.0223384	0.0620968	FALSE	TRUE	FALSE
16	cg07307142	rs7200628	0.518446	5.50712e-43	0.0919988	8.65985e-07	TRUE	FALSE	FALSE
16	cg07307142	rs2967367	0.367063	4.37705e-18	0.0641725	0.000332489	TRUE	FALSE	FALSE
16	cg09439754	rs7200628	0.423394	2.26874e-29	0.0707677	8.31369e-08	TRUE	FALSE	FALSE
16	cg09439754	rs2967367	0.279952	1.41729e-11	0.0639827	7.45412e-07	TRUE	FALSE	FALSE
16	cg09351263	rs11117409	1.02593	2.92905e-15	0.0965631	0.000510025	TRUE	TRUE	FALSE
16	cg00941419	rs9921147	0.141035	9.78865e-18	0.0461396	0.000179591	TRUE	FALSE	FALSE
16	cg26809488	rs4843746	0.558769	1.0333e-19	0.0149938	0.0118133	TRUE	TRUE	FALSE
16	cg26809488	rs6540122	-0.891248	2.06112e-93	-0.0196367	1.17453e-05	TRUE	TRUE	FALSE
16	cg03902159	rs7499692	0.276678	2.49674e-31	-0.00557153	0.525649	FALSE	TRUE	FALSE
16	cg03902159	rs113007783	-0.294085	4.61618e-20	0.00994824	0.291314	FALSE	TRUE	FALSE
16	cg01768446	rs3212349	-0.254793	7.9846e-10	-0.00172096	0.713595	FALSE	FALSE	FALSE
17	cg04477101	rs2447103	-0.130241	1.25801e-13	-0.00375658	0.373334	FALSE	TRUE	FALSE
17	cg06468454	rs12947826	-0.315783	1.05209e-12	-0.103331	6.83366e-07	TRUE	FALSE	FALSE
17	cg20459037	rs4791858	1.39324	3.99854e-13	0.209279	5.40568e-09	TRUE	TRUE	FALSE
17	cg04495270	rs6502575	0.570955	5.16993e-60	0.0449642	6.2358e-09	TRUE	FALSE	FALSE
17	cg04495270	rs7217503	0.40496	2.44102e-22	0.0398643	0.000127942	TRUE	FALSE	FALSE
17	cg24425628	rs2854313	0.617276	1.02603e-33	-0.00425522	0.10765	FALSE	TRUE	FALSE
17	cg26039662	rs3902986	0.478347	4.78582e-55	0.138052	4.26394e-09	TRUE	TRUE	TRUE
17	cg11331837	rs295860	-2.35486	1.47499e-12	-0.398351	1.68935e-09	TRUE	TRUE	FALSE
17	cg10194295	rs150624631	-0.463593	5.62693e-30	-0.0412568	0.0225969	TRUE	FALSE	FALSE
17	cg08577293	rs3785900	0.279871	5.48909e-10	0.0238791	0.218492	FALSE	FALSE	FALSE
17	cg20291162	rs74577647	0.524226	5.53162e-19	0.0623361	0.0672027	FALSE	FALSE	FALSE
17	cg02228675	rs74577647	1.22712	2.36546e-18	0.0131682	0.328272	FALSE	FALSE	FALSE
17	cg02450064	rs74577647	0.607915	4.89949e-22	0.0186029	0.226354	FALSE	FALSE	FALSE
17	cg11144103	rs2306580	1.15825	4.50024e-10	0.187177	5.43384e-06	TRUE	TRUE	FALSE
17	cg11144103	rs4796582	1.2513	2.30645e-13	0.156538	2.35801e-05	TRUE	TRUE	FALSE
17	cg05156120	rs6503462	-0.591542	2.31293e-52	-0.116421	1.22081e-15	TRUE	FALSE	FALSE
17	cg05156120	rs7218382	-0.508638	5.3523e-36	-0.115975	1.24292e-10	TRUE	FALSE	FALSE
17	cg11262216	rs11079749	-0.345674	4.55258e-40	-0.102292	2.31018e-12	TRUE	TRUE	FALSE
17	cg11262216	rs7218382	-0.308444	8.42604e-30	-0.105331	2.74531e-10	TRUE	TRUE	FALSE
17	cg26557617	rs17757792	0.298381	1.24406e-08	0.0932673	0.0071669	TRUE	TRUE	TRUE
17	cg15723222	rs7210912	0.355047	1.20336e-51	0.0918508	3.61333e-06	TRUE	FALSE	FALSE
17	cg13093111	rs758152	-0.222632	3.91616e-10	-0.083192	0.00728317	TRUE	TRUE	FALSE
17	cg10187674	rs8076096	0.54898	2.07197e-10	0.00322696	0.810629	FALSE	FALSE	FALSE
17	cg06409153	rs8076096	0.516692	3.16622e-09	0.00047469	0.969646	FALSE	FALSE	FALSE
17	cg00797779	rs2598450	2.13198	1.01171e-35	0.250676	1.50177e-07	TRUE	TRUE	FALSE
17	cg17201438	rs12940823	0.462064	1.16551e-17	0.162457	1.66893e-06	TRUE	FALSE	FALSE
17	cg01132443	rs7212157	-0.177765	7.15451e-14	-0.0134985	0.285358	FALSE	TRUE	FALSE
17	cg17481637	rs2589154	-0.537458	3.0467e-48	-0.000186933	0.986145	FALSE	TRUE	TRUE
18	cg25952192	rs8087472	-0.0864217	3.72546e-13	0.00399897	0.850962	FALSE	FALSE	FALSE
18	cg19203115	rs6506932	-0.378789	2.9994e-22	-0.0674888	0.00030896	TRUE	FALSE	FALSE
18	cg12929678	rs56207855	-0.184745	1.64125e-09	-0.0712016	5.18887e-05	TRUE	FALSE	FALSE
18	cg21786191	rs72967801	-0.754731	8.0881e-47	-0.197359	1.21168e-12	TRUE	TRUE	TRUE
18	cg21330207	rs72967801	-0.648365	4.47348e-14	-0.202071	1.35415e-07	TRUE	FALSE	FALSE
18	cg11568697	rs1702831	0.604514	4.99969e-13	0.211027	1.88509e-08	TRUE	FALSE	FALSE
19	cg17884674	rs7258750	-0.217922	7.89866e-25	-0.0378539	0.00518583	TRUE	FALSE	FALSE
19	cg16170346	rs116448823	0.305138	2.67247e-16	0.0882289	0.00818826	TRUE	FALSE	FALSE
19	cg06687732	rs11085152	-0.284606	2.01384e-15	-0.0427945	0.00419722	TRUE	TRUE	FALSE
19	cg19719312	rs78645192	-0.427273	2.48178e-17	-0.0584562	0.000788442	TRUE	TRUE	FALSE
19	cg17306706	rs13346980	0.430193	1.99857e-34	0.0875887	2.04878e-07	TRUE	FALSE	FALSE
19	cg17306706	rs111920263	0.254336	8.46183e-09	0.0772708	8.9299e-06	TRUE	FALSE	FALSE
19	cg26983177	rs10418163	-0.270899	1.62985e-11	-0.00616672	0.676783	FALSE	TRUE	FALSE
19	cg14780446	rs3730912	0.586492	9.72807e-15	0.114429	6.62055e-06	TRUE	TRUE	FALSE
19	cg23522194	rs3730912	0.661831	1.61041e-11	0.0640528	1.39644e-05	TRUE	TRUE	FALSE
19	cg27270541	rs251696	0.554192	1.49494e-35	0.0404734	0.0256213	TRUE	FALSE	FALSE
19	cg03707168	rs35023389	-0.422554	1.27397e-11	-0.00686471	0.65294	FALSE	TRUE	TRUE
19	cg06596975	rs556356458	0.31298	8.40813e-13	0.0121613	0.228599	FALSE	TRUE	FALSE
19	cg04170623	rs61012884	0.479987	6.82384e-58	0.0528712	2.03266e-08	TRUE	TRUE	FALSE
19	cg11446693	rs7248800	0.21815	7.51278e-22	0.0507149	6.98486e-05	TRUE	FALSE	FALSE
19	cg02765403	rs7248800	0.0626103	8.44275e-09	0.0224243	0.0481829	TRUE	FALSE	FALSE
20	cg26272575	rs6044128	0.370316	2.71418e-15	0.0665176	0.000206552	TRUE	FALSE	FALSE
20	cg20840926	rs3646	-0.189747	4.49608e-12	0.000672004	0.829247	FALSE	TRUE	FALSE
20	cg20840926	rs4311121	0.208055	1.59766e-13	-0.000171921	0.962208	FALSE	TRUE	FALSE
20	cg10968815	rs17123977	-0.198776	9.25012e-20	-0.0255595	0.00241329	TRUE	TRUE	TRUE
20	cg10968815	rs1133358	-0.269801	7.12631e-44	-0.029508	0.000500262	TRUE	TRUE	TRUE
20	cg12807924	rs11905180	0.198888	2.43604e-45	0.0464389	0.00155737	TRUE	FALSE	FALSE
20	cg00704664	rs4925318	-1.54234	6.42596e-27	-0.327531	1.29848e-12	TRUE	TRUE	TRUE
20	cg14007090	rs149951275	0.200135	3.05283e-13	0.000192071	0.99271	FALSE	FALSE	FALSE
20	cg14007090	rs8124907	-0.302111	2.70213e-34	-0.0587888	0.00149863	TRUE	FALSE	FALSE
20	cg24818238	rs310646	0.24816	3.63972e-30	0.0950543	2.5278e-08	TRUE	FALSE	FALSE
21	cg12549411	rs3746887	0.564662	3.92386e-40	0.0848993	1.08763e-07	TRUE	FALSE	FALSE
21	cg06486129	rs9680179	-0.160534	1.57505e-20	-0.0348352	0.0157772	TRUE	TRUE	FALSE
21	cg06486129	rs11089116	-0.13163	1.74469e-14	-0.0202632	0.151574	FALSE	TRUE	FALSE
21	cg21120661	rs2838553	0.240509	2.99378e-19	-0.00799237	0.43801	FALSE	FALSE	FALSE
21	cg21643128	rs13313851	0.238668	1.14074e-19	0.00709104	0.455777	FALSE	TRUE	TRUE
22	cg02152108	rs6000625	0.485971	3.59265e-27	0.0299061	0.00605097	TRUE	FALSE	FALSE
22	cg13318129	rs2272804	-0.387375	7.42693e-19	-0.100003	4.56417e-07	TRUE	TRUE	FALSE
22	cg09491104	rs4253765	-0.42247	1.48022e-30	-0.0719357	1.1058e-07	TRUE	FALSE	FALSE
22	cg09491104	rs9627363	-0.405555	7.116e-29	-0.0665132	7.33997e-07	TRUE	FALSE	FALSE

## Sheet: Replication_LA-specific model
Replication results for the 87 significant pairs in the LA-specific model.
Chromosome	Probe	SNP	Original results in Li et al		Replicate result using MC-seq data
			Beta_genodiff	P-value_genodiff	Beta_genodiff	P-value_genodiff	Replicated at p < 0.05?	Does this CpG have probe-SNP (using 1000G as reference)?	Does this CpG have probe-SNP (using the studied population as reference)?
1	cg23611477	rs4074196	0.531432	3.02326e-09	0.109137	0.012854	TRUE	TRUE	FALSE
1	cg22674798	rs1736522	0.2888	1.00633e-12	0.0300345	0.140444	FALSE	TRUE	FALSE
1	cg22509179	rs13340780	-0.476434	2.97001e-11	-0.00789899	0.397227	FALSE	TRUE	FALSE
1	cg22509179	rs7518125	-0.378886	1.38462e-08	0.000444256	0.951593	FALSE	TRUE	FALSE
1	cg00833614	rs12759113	0.275448	2.3758e-11	-0.00267662	0.802711	FALSE	TRUE	FALSE
1	cg27535305	rs567341	0.34758	1.77233e-07	0.03078	0.0524032	FALSE	FALSE	FALSE
1	cg08859206	rs506527	0.479807	3.26871e-09	0.0118654	0.274104	FALSE	FALSE	FALSE
1	cg25767906	rs567341	0.461163	1.51289e-12	0.0152897	0.134543	FALSE	FALSE	FALSE
1	cg01059116	rs1780395	0.399012	8.106e-09	0.00977175	0.548965	FALSE	TRUE	FALSE
1	cg16348003	rs9662664	-0.277176	1.85719e-07	-0.0620902	0.00524497	TRUE	FALSE	FALSE
1	cg08477332	rs10797090	1.62661	4.51712e-15	0.23167	0.000653369	TRUE	TRUE	FALSE
1	cg03061435	rs12728206	-0.514859	6.01163e-08	-0.00460144	0.844586	FALSE	TRUE	TRUE
1	cg11965913	rs823084	-1.39411	1.03667e-10	-0.18099	0.00150604	TRUE	FALSE	FALSE
1	cg08861456	rs4925581	0.474563	3.44191e-10	0.137102	0.000888361	TRUE	FALSE	FALSE
2	cg01286930	rs171350	-0.787416	1.25449e-18	-0.264521	8.42947e-08	TRUE	FALSE	FALSE
2	cg01766943	rs2971880	-0.323096	1.65621e-08	0.00875045	0.717353	FALSE	TRUE	TRUE
2	cg22305850	rs11676922	0.919968	1.37848e-13	0.271664	2.1881e-06	TRUE	TRUE	TRUE
2	cg22305850	rs2871344	1.21168	1.83688e-24	0.173993	0.00577682	TRUE	TRUE	TRUE
2	cg17386473	rs72948684	0.966241	7.29194e-09	0.267152	0.000100126	TRUE	TRUE	FALSE
2	cg02819655	rs6735387	1.55937	3.2649e-18	0.0667016	0.280408	FALSE	TRUE	FALSE
2	cg02819655	rs4511758	-1.20731	2.20469e-10	-0.0627156	0.327112	FALSE	TRUE	FALSE
2	cg05728596	rs17653757	-0.453107	4.1238e-07	-0.00541035	0.766322	FALSE	TRUE	FALSE
2	cg07542287	rs6753325	-0.42653	6.8001e-07	-0.0844849	0.0279521	TRUE	TRUE	FALSE
2	cg11370814	rs10189267	0.551701	1.432e-08	0.115452	0.0506818	FALSE	TRUE	FALSE
3	cg08033130	rs9824253	-0.490675	3.82249e-11	-0.127831	0.00168048	TRUE	FALSE	FALSE
3	cg19145607	rs9824253	-0.402001	7.77054e-10	-0.129952	0.000184214	TRUE	FALSE	FALSE
3	cg16140565	rs2734376	-1.4313	8.04981e-14	-0.211503	0.00190669	TRUE	TRUE	FALSE
3	cg16140565	rs453951	-1.49315	1.77273e-17	-0.20825	0.00127696	TRUE	TRUE	FALSE
3	cg08522473	rs4682069	1.75788	6.45025e-08	0.217295	0.00430719	TRUE	TRUE	FALSE
4	cg00689492	rs1732124	-0.608325	1.30087e-10	-0.0486277	0.0510888	FALSE	TRUE	FALSE
5	cg23019589	rs4487466	1.05301	1.41317e-10	0.12926	0.0450295	TRUE	TRUE	FALSE
5	cg26966186	rs10053318	1.0772	2.36203e-07	-0.0256448	0.372071	FALSE	TRUE	FALSE
5	cg21070081	rs2416226	1.23099	4.42435e-08	0.182744	0.0114001	TRUE	TRUE	FALSE
5	cg21070081	rs244427	-1.14437	2.24903e-09	-0.199398	0.0319669	TRUE	TRUE	FALSE
5	cg08238375	rs9326879	-1.29247	2.20231e-08	-0.216943	0.0575068	FALSE	TRUE	FALSE
5	cg08238375	rs1443693	-1.47447	2.06343e-13	-0.164387	0.0465454	TRUE	TRUE	FALSE
6	cg00116315	rs2064319	0.480358	1.37932e-09	0.0773166	0.0805838	FALSE	FALSE	FALSE
6	cg08996597	rs4897398	2.11944	1.06045e-07	0.226816	0.0903445	FALSE	TRUE	FALSE
7	cg16178271	rs4721135	2.04598	1.31475e-45	0.287127	7.10915e-06	TRUE	TRUE	TRUE
7	cg12894711	rs2286296	-0.444244	4.41438e-11	-0.120486	0.0405898	TRUE	FALSE	FALSE
8	cg00295418	rs3817699	0.748956	2.00693e-08	0.0164372	0.631829	FALSE	TRUE	FALSE
8	cg09654669	rs13270298	0.418801	3.08915e-07	0.0537321	0.0641348	FALSE	TRUE	TRUE
8	cg13283845	rs9644250	-0.807583	2.28215e-11	-0.152086	0.00839054	TRUE	FALSE	FALSE
8	cg19657945	rs9644250	-1.4014	6.42079e-09	-0.111444	0.0238398	TRUE	FALSE	FALSE
8	cg24107665	rs13260269	0.428423	1.90911e-09	0.0368014	0.269895	FALSE	FALSE	FALSE
8	cg13153661	rs71520508	-0.420828	3.17625e-09	-0.0527492	0.0961835	FALSE	FALSE	FALSE
8	cg22123784	rs71520508	-1.03134	4.9275e-07	-0.110094	0.14279	FALSE	FALSE	FALSE
8	cg14739437	rs9071	0.239382	5.53135e-07	0.0195113	0.059546	FALSE	FALSE	FALSE
8	cg06341195	rs9071	0.322728	2.02767e-10	0.123602	5.19948e-06	TRUE	FALSE	FALSE
9	cg12872489	rs11137242	-0.426875	5.3414e-08	-0.042886	0.180439	FALSE	FALSE	FALSE
10	cg20205188	rs3750677	1.05108	6.90526e-09	0.194864	0.00382959	TRUE	TRUE	FALSE
10	cg04764907	rs10510141	0.431309	5.86634e-07	0.069525	0.152789	FALSE	TRUE	FALSE
10	cg04194432	rs12256887	-2.3051	8.8465e-24	-0.254858	2.81895e-06	TRUE	TRUE	FALSE
11	cg13286116	rs4757141	-0.525928	4.41377e-11	-0.0794739	0.0882659	FALSE	FALSE	FALSE
11	cg23097878	rs11038673	0.338559	3.20743e-08	0.0778234	0.0663775	FALSE	TRUE	FALSE
11	cg23097878	rs7121775	0.477653	4.36521e-07	0.0979958	0.101081	FALSE	TRUE	FALSE
11	cg10938684	rs2291444	0.419305	1.25741e-08	0.114018	0.0567005	FALSE	TRUE	FALSE
11	cg07745373	rs7950880	0.445285	1.69485e-10	0.0888548	0.0534489	FALSE	TRUE	FALSE
11	cg13520651	rs61899220	0.259938	3.19828e-07	0.0757054	0.052126	FALSE	TRUE	TRUE
11	cg24851651	rs12805133	1.38765	9.69035e-20	0.323664	3.2908e-10	TRUE	TRUE	FALSE
11	cg07243138	rs116291295	-0.170624	6.46891e-07	-0.0399189	0.155515	FALSE	TRUE	FALSE
11	cg05590274	rs2734836	-0.337631	3.78272e-07	0.00933853	0.931465	FALSE	FALSE	FALSE
12	cg11146691	rs11833236	-0.730391	3.04253e-08	-0.109709	0.00564304	TRUE	TRUE	TRUE
12	cg09084244	rs6488868	-1.72663	1.36584e-14	-0.208784	0.00534216	TRUE	TRUE	TRUE
12	cg09084244	rs78985577	-2.01876	1.97016e-09	-0.253881	0.0261722	TRUE	TRUE	TRUE
12	cg13586425	rs11061292	0.557959	4.28469e-14	0.0614297	0.0487854	TRUE	FALSE	FALSE
12	cg25772418	rs11061292	0.641815	1.26679e-16	0.0820476	0.00758716	TRUE	TRUE	FALSE
12	cg15260428	rs76744108	-0.673345	1.08006e-06	-0.0764579	0.0398845	TRUE	TRUE	FALSE
12	cg06813297	rs11546871	-0.92453	4.2082e-08	-0.115742	0.352619	FALSE	TRUE	FALSE
12	cg06813297	rs73164912	1.16903	7.48345e-10	0.301743	0.000499605	TRUE	TRUE	FALSE
13	cg00495681	rs61959717	-0.564517	2.43798e-09	-0.0374316	0.0210041	TRUE	FALSE	FALSE
13	cg06611532	rs9562080	0.795104	4.74252e-11	0.134632	0.00249267	TRUE	TRUE	FALSE
13	cg06611532	rs367312	0.809501	8.84784e-15	0.143062	0.000164085	TRUE	TRUE	FALSE
14	cg09998151	rs941747	-1.25993	1.09623e-06	-0.124873	0.0327134	TRUE	TRUE	FALSE
14	cg04306507	rs8007614	-0.533523	1.01753e-12	-0.183742	3.6615e-05	TRUE	TRUE	TRUE
14	cg26396452	rs10873180	-0.394128	2.63348e-09	-0.0191382	0.182142	FALSE	TRUE	FALSE
14	cg18872420	rs60221235	-0.562107	7.55513e-07	-0.109999	0.0292195	TRUE	FALSE	FALSE
14	cg05313263	rs10135979	-0.296364	6.38036e-07	0.000392131	0.991503	FALSE	FALSE	FALSE
14	cg11481687	rs7147450	-1.1302	7.28475e-07	-0.0299968	0.528169	FALSE	TRUE	FALSE
16	cg07307142	rs2967327	-0.607345	1.55074e-08	-0.0611568	0.218228	FALSE	FALSE	FALSE
16	cg01768446	rs3212349	0.590924	3.73405e-12	0.0117552	0.280025	FALSE	FALSE	FALSE
17	cg19949948	rs7220633	0.326801	5.59263e-08	0.0314671	0.383146	FALSE	TRUE	FALSE
17	cg26039662	rs1949263	-0.258792	2.48759e-07	0.0211848	0.651111	FALSE	TRUE	TRUE
17	cg23758822	rs8176198	1.59511	1.18896e-09	0.0136179	0.621543	FALSE	FALSE	FALSE
17	cg17201438	rs435892	-0.675623	1.21377e-15	-0.13727	0.00186073	TRUE	FALSE	FALSE
19	cg19719312	rs2112844	0.443611	4.22134e-07	0.044603	0.195486	FALSE	TRUE	FALSE
19	cg04170623	rs7248800	-0.373544	5.78566e-07	-0.0268128	0.222841	FALSE	TRUE	FALSE

## Sheet: gap probes_conventional model
Comparison of the proportion of “gap probes” identified using array-data and that identified using MC-seq data for CpGs in the conventional model.
	gap probes	non-gap probes
array data	95	851
MC-seq data	44	503
χ2 test p-value: 0.23

## Sheet: gap probes_LA-specific model
Comparison of the proportion of “gap probes” identified using array-data and that identified using MC-seq data for CpGs in the LA-specific model .
	gap probes	non-gap probes
array data	24	111
MC-seq data	13	64
χ2 test p-value: 1.00
